# Supplementary material for: Plasma Metabolic and Inflammatory Protein Signatures in Psychiatric Disorders
Source: Int J Mol Sci. 2025 Jun 28;26(13):6260. doi: 10.3390/ijms26136260 (PMC12250270; doi:10.3390/ijms26136260)
Supplement: Supplementary file 1 [file ijms-26-06260-s001.zip]

Archive with 1 entries (1 files):
- ijms-3690785-supplementary.xlsx
