# Supplementary material for: Plasma Metabolic and Inflammatory Protein Signatures in Psychiatric Disorders
Source: Int J Mol Sci. 2025 Jun 28;26(13):6260. doi: 10.3390/ijms26136260 (PMC12250270; doi:10.3390/ijms26136260)
Supplement: Supplementary file 1 [file ijms-26-06260-s001.zip › ijms-3690785-supplementary.xlsx]

## Sheet: Description
Table	Description
Table_S1	Clinical data - Patients
Table_S2	Proteomics and Metabolomics matrix
Table_S3	Intergroup differential analysis results
Table_S4	Correlation matrix
Table_S5	Clinical data differential analysis results
Table_S6	Random Forest models evaluation
Table_S7	List of analyzed omics features

## Sheet: Table_S1
sample	Group	Age	Marital Status	Living Situation	Educational Level	Social Level	Profession	Housing	Psychoactive Substance	Tobacco Use	Number of Tobacco Packs/Year	Weight	Height	Body Mass Index (BMI)	Diagnosis	Family Support	Alcohol Use	Cannabis Use	Psychotropic Substance Use	Family Psychiatric History	Systolic Blood Pressure	Diastolic Blood Pressure	Suicide Attempt History	Number of Suicide Attempts	Hospitalization Mode	Number of Hospitalizations	Age of Onset	Mode of Onset	DSM-IV Classification	Duration of Evolution	Persecution	Possession	Grandeur (Delusions)	Mental Automatism Influence	Religious Mysticism	Hypochondriac	Filial	Referential	Bewitchment	Auditory Hallucination	Intrapsychic Hallucination	Visual Hallucination	Interpretative	Intuitive	Imaginative	Medication	Number of Medications	Antipsychotic	Classic Oral Neuroleptic Treatment
M1	Patient	35	Unmarried	With family	Illiterate	Low	Inactive		Yes	Yes		80	1.85	23.39	Autism Spectrum Disorder (ASD)	Good	Yes	No	No	Yes	110.01	70.01	No	0	Hospitalized for Observation (HO)	3	23	Progressive	Autism Spectrum Disorder (ASD)	12	Yes	No	Yes	Yes	No	No	No	Yes	No	Yes	Yes	No	No	No	No	Polytherapy	4	Yes	Yes
M2	Patient	32	Unmarried	With family	Secondary	Low	Inactive	Urban	Yes	Yes	30				Autism Spectrum Disorder (ASD)	Good	No	No	No	No	120	70	Yes	2	Hospitalized for Observation (HO)	0	23	Progressive	Autism Spectrum Disorder (ASD)	9	No	No	Yes	No	No	No	Yes	No	No	Yes	No	No	No	No	No	Polytherapy	3	Yes	Yes
M4	Patient	29	Unmarried	With family	Primary	Low	Inactive	Rural	Yes	Yes	16	63.8	1.65	23.43	Schizophrenia (SCHZ)	Poor	Yes	No	No	No	110	70	No	0	Hospitalization at the Request of a Third Party (HDT)	11	20	Progressive	Disorganized Schizophrenia	9	Yes	No	No	Yes	No	No	No	No	Yes	Yes	No	Yes	No	No	No	Polytherapy	3	Yes
M7	Patient	28	Unmarried	With family	Primary	Low	Inactive	Urban	Yes	Yes	1.5	60	1.75	19.6	Bipolar Disorder (BD)	Good	Yes	Yes	No	No	130	80	No	0	Hospitalization at the Request of a Third Party (HDT)	0	24	Progressive	Bipolar Disorder I	4	Yes	No	No	No	No	No	No	No	No							Polytherapy	4	Yes	No
M11	Patient	40	Unmarried	With family	Primary	Medium	Inactive	Urban	Yes	No	0				Schizophrenia (SCHZ)	Good	No	No	No		150	90	No	0	Hospitalized for Observation (HO)	2	29	Progressive	Paranoid Schizophrenia	11	Yes	No	Yes	No	No	No	No	No	No	No	No	No	Yes	No	No	Polytherapy	3	Yes	Yes
M12	Patient	36	Unmarried	With family	Illiterate		Inactive	Rural	Yes	Yes	0				Bipolar Disorder (BD)	Good	No	No	Yes	No			No	0	Hospitalized for Observation (HO)		23	Progressive	Bipolar Disorder II	13	No	No	No	No	No	No	No									Monotherapy		Yes
M13	Patient	28	Unmarried	With family	Primary		Inactive	Urban	No	No	0	85			Schizophrenia (SCHZ)	Good	No	No	No	Yes	110	80	No	0	Hospitalized for Observation (HO)	1	27	Progressive	Paranoid Schizophrenia	1	Yes	No	No	No	Yes	No	No	No	No							Polytherapy		Yes	No
M14	Patient	33	Unmarried	With family	Secondary		Inactive	Urban	No	No	0	97	1.78	30	Autism Spectrum Disorder (ASD)		No	No	No	No	140	80	No	0	Hospitalization at the Request of a Third Party (HDT)	5	20	Progressive	Autism Spectrum Disorder (ASD)	13	Yes	No	Yes	No	No	No	No	No	No	No	No	No	Yes	Yes	No	Polytherapy	3	Yes	Yes
M16	Patient	29	Unmarried	With family	Primary		Inactive	Urban	Yes	Yes	20	61			Schizophrenia (SCHZ)	Poor	Yes	No	No	Yes	120	80	No	0	Hospitalization at the Request of a Third Party (HDT)	13	20	Acute	Paranoid Schizophrenia	9	Yes	No	No	No	No	No	No	No	No	No	No	No	No	Yes	No	Polytherapy	3	Yes	Yes
M17	Patient	70	Married	With family	Secondary	Medium	Active	Urban	No	No	0	73.5			Bipolar Disorder (BD)	Good	No	No	No	Yes	110	80	No	0	Hospitalization at the Request of a Third Party (HDT)	2	40	Progressive	Bipolar Disorder I	30	Yes	No	Yes	No	No	No	Yes	No	No							Polytherapy		Yes	No
M18	Patient	45	Unmarried	Alone	Primary	Low	Inactive	Urban	Yes	Yes	20	45	1.5	20	Schizophrenia (SCHZ)	Good	No	No	No		120	70	No	0	Hospitalized for Observation (HO)		30	Progressive	Undifferentiated Schizophrenia	15	No	No	No	No	No	No	No	No	No	No	No	No	No	No	No	Polytherapy	4	Yes	Yes
M19	Patient	27	Unmarried	With family	University-level		Inactive		Yes	Yes		59	1.66	21	Bipolar Disorder (BD)	Poor	Yes	No	No	No	100	70	Yes	2	Hospitalization at the Request of a Third Party (HDT)	0	24		Bipolar Disorder I	3	No	No	Yes	No	No	No	No	No	No	No	No	No	No	Yes	No	Polytherapy	3	Yes	No
M21	Patient	21	Unmarried	With family	Primary	Low	Inactive	Urban	Yes	Yes	2	61.2	1.84	18.1	Autism Spectrum Disorder (ASD)	Good	Yes	Yes	Yes	Yes			No	0	Hospitalization at the Request of a Third Party (HDT)	1	21	Acute	Undifferentiated Schizophrenia	0	Yes	Yes	No	No	Yes	No	Yes	No	No	Yes	Yes	Yes	No	Yes	No	Polytherapy		Yes	Yes
M23	Patient	34	Unmarried	With family	Primary	Low	Inactive	Urban	No	No	0	76	1.68	26.92	Schizophrenia (SCHZ)	Good	No	No	No	No	130.01	80.01	No	0	Hospitalized for Observation (HO)	3	22	Progressive	Paranoid Schizophrenia	12	Yes	Yes	No	No	No	No	No	No	No	Yes	No	Yes	Yes	No	No	Polytherapy	2	Yes	Yes
M25	Patient	51	Married	With family	Secondary	High	Active	Urban	Yes	Yes					Bipolar Disorder (BD)	Good	No	No	No		110	80	No		Free	3		Progressive	Bipolar Disorder I		Yes	No	No	No	No	No	No	No	No	No	No	No	Yes	No	No	Polytherapy		Yes	No
M26	Patient	34	Unmarried	With family	Secondary	Medium	Active	Urban	No	No	0	59	1.75	19.26	Schizophrenia (SCHZ)	Good	No	No	No	Yes	120	70	No	0	Hospitalized for Observation (HO)	6	25		Undifferentiated Schizophrenia	9	Yes	No	No	No	No	No	No	No	No							Polytherapy		Yes	Yes
M27	Patient	25	Unmarried	With family	Secondary	Medium	Inactive	Rural	Yes	Yes					Bipolar Disorder (BD)	Good	No	No	No	No	150	80	No	0	Hospitalization at the Request of a Third Party (HDT)	1	24	Acute	Bipolar Disorder I	1	No	No	No	No	No	No	No	No	No	No	No	No	No	No	No	Polytherapy	3	Yes	No
M28	Patient	33	Unmarried	With family	Illiterate	Low	Active		Yes	Yes		88	1.7	30.44	Autism Spectrum Disorder (ASD)		Yes	No	No	Yes	110	80	No	0	Hospitalized for Observation (HO)	3	24	Progressive	Autism Spectrum Disorder (ASD)	9	Yes	No	Yes	No	No	No	No	No	No	No	No	No	Yes	Yes	No	Polytherapy		Yes
M30	Patient	49	Unmarried	With family	Primary	Low	Inactive		No	No	0	64	1.58	25.63	Schizophrenia (SCHZ)	Good		No	No	No	130	80	No	0	Hospitalized for Observation (HO)	1	20	Progressive	Deficit Schizophrenia	29	No	No	No	No	No	No	No	No	No	No	No	No	No	No	No	Polytherapy	2	Yes	Yes
M31	Patient	31	Unmarried	With family	University-level	Medium	Inactive	Urban	No	No	0				Autism Spectrum Disorder (ASD)	Good	No	No	No	Yes	120	80	No	0	Hospitalization at the Request of a Third Party (HDT)	1	25	Progressive	Autism Spectrum Disorder (ASD)	6	No	No	No	No	No	No	No	No	No							Monotherapy		Yes	No
M32	Patient	43	Unmarried	With family	Primary		Inactive		Yes	Yes	30	113	1.73	37	Schizophrenia (SCHZ)		No	No	No	No	120	80	No	0	Hospitalized for Observation (HO)	8	23		Undifferentiated Schizophrenia	20	No	No	No	No	No	No	No	No	No	Yes	No	Yes	No	No	No	Polytherapy	4	Yes
M33	Patient	35	Unmarried	With family	Primary	Medium	Inactive	Urban	Yes	No	0				Schizophrenia (SCHZ)	Good	Yes	No	No	No	120	70	No	0	Hospitalized for Observation (HO)	0	26	Progressive	Undifferentiated Schizophrenia	9	No	No	No	No	No	No	No	No	No	Yes	No	No	No	No	No	Polytherapy	2	Yes	Yes
M35	Patient	20	Unmarried	With family	Secondary	Low	Active	Urban	Yes	Yes	2	66	1.8	20.37	Bipolar Disorder (BD)	Good	Yes	Yes	Yes	No			No	0	Hospitalization at the Request of a Third Party (HDT)		17	Progressive	Bipolar Disorder II	3	Yes	No	No	No	No	No	No	Yes	No	No	Yes	No	Yes	No	No	Polytherapy	1	Yes	No
M36	Patient	37	Unmarried	With family	University-level	Medium	Active	Urban	Yes	Yes	20	64			Bipolar Disorder (BD)	Good	Yes	No	No	No			No	0	Hospitalized for Observation (HO)	0	27	Progressive	Bipolar Disorder II	10	No	No	No	Yes	No	No	No	No	No							Polytherapy	2	Yes	Yes
M37	Patient	24	Unmarried	With family	Secondary	Low		Rural	No	No	0	54	1.6	21.09	Autism Spectrum Disorder (ASD)	Good	No	No	No	No	110	70	No	0	Hospitalization at the Request of a Third Party (HDT)	0	18	Progressive	Depressive Autism Spectrum Disorder (ASD)	6	No	No	No	No	No	No	No	No	No	No	No	No	No	No	No	Polytherapy		Yes	No
M39	Patient	25	Unmarried	With family	Secondary	Low	Inactive	Urban	Yes	Yes	14	56			Bipolar Disorder (BD)	Good	Yes	No	Yes	Yes	100	70	No	0	Hospitalization at the Request of a Third Party (HDT)	2	22	Progressive	Bipolar Disorder I	3	Yes	No	Yes	No	No	No	No	No	Yes	Yes	No	No	Yes	No	No	Polytherapy		Yes	No
M42	Patient	32	Unmarried	Alone	Primary	Medium	Active	Urban	No	No	0	60	1.5	26.66	Bipolar Disorder (BD)	Poor	No	No	No	No	120	70	No	0	Hospitalization at the Request of a Third Party (HDT)	1	22	Acute	Bipolar Disorder I	10	Yes	No	No	No	No	No	No	No	No	No	No	No	No	Yes	No	Polytherapy		Yes	Yes
M43	Patient	23	Unmarried	With family	Secondary	Low	Inactive		Yes	Yes		71	1.82	21.43	Schizophrenia (SCHZ)		Yes	Yes	No		110	80	No	0	Hospitalized for Observation (HO)	2	20	Progressive	Undifferentiated Schizophrenia	3	Yes	No	No	No	No	No	No	No	No							Polytherapy	2	Yes	Yes
M46	Patient	28	Unmarried	With family	University-level		Inactive	Urban	Yes	Yes					Schizophrenia (SCHZ)	Good	No	No	No	No	120	80	No	0	Hospitalization at the Request of a Third Party (HDT)	0		Progressive	Undifferentiated Schizophrenia		No	No	Yes	No	No	No	Yes	Yes	No	No	No	No	Yes	Yes	Yes			Yes	Yes
M47	Patient	41	Unmarried	With family	University-level		Inactive	Urban	Yes	Yes	20	62	1.65	23.16	Bipolar Disorder (BD)	Good	No	No	No	No	120	80	No	0	Hospitalized for Observation (HO)	0	39	Progressive	Bipolar Disorder I	2	Yes	No	Yes	No	No	No	No	No	No	No	No	No	Yes	Yes	No	Polytherapy	3	Yes	Yes
M48	Patient	29	Unmarried	With family	University-level	Medium	Inactive	Rural	No	No	0	63	1.7	21.79	Bipolar Disorder (BD)	Good	No	No	No	No	120	80	No	0	Hospitalized for Observation (HO)	0	21	Acute	Bipolar Disorder I	8	Yes	No	No	No	No	No	No	No	No	No	No	No	Yes	No	No	Polytherapy	2	Yes	No
M49	Patient	41	Unmarried	With family	Secondary	Medium	Inactive	Urban	No	No	0	85.7	1.73	28.63	Schizophrenia (SCHZ)	Good		No	No	No	130	90			Hospitalized for Observation (HO)	1	15	Progressive	Undifferentiated Schizophrenia	26	Yes	Yes	No	Yes	No	No	No	No	Yes	Yes	No	No	Yes	No	No			Yes	Yes
M51	Patient	31	Unmarried	With family	Secondary		Active	Rural	Yes	Yes		64	1.72	21.63	Schizophrenia (SCHZ)	Good	Yes	No	No	Yes	120	80	No	0	Hospitalized for Observation (HO)	0	29	Progressive	Undifferentiated Schizophrenia	2	Yes	No	No	No	No	No	No	No	No							Polytherapy	2	Yes	Yes
M54	Patient	29	Unmarried	With family	University-level	Medium	Inactive	Urban	No	No	0				Autism Spectrum Disorder (ASD)	Good	No	No	No	Yes	110	70	Yes	1	Hospitalization at the Request of a Third Party (HDT)	0	28	Progressive	Depressive Autism Spectrum Disorder (ASD)	1	Yes	No	No	No	No	No	No	Yes	No	No	No	No	Yes	Yes	No	Monotherapy		Yes	No
M55	Patient	40	Married	With family	Secondary	Low	Active	Rural	Yes	Yes	11	63	1.65	23.14	Bipolar Disorder (BD)	Good	No	No	No	No	110	60	No	0	Hospitalization at the Request of a Third Party (HDT)	1	19	Acute	Bipolar Disorder I	21	Yes	No	No	No	No	No	No	No	No	No	No	No	No	No	No	Monotherapy		Yes	Yes
M59	Patient	40	Unmarried	With family	Primary	Low	Inactive	Rural	No	No	0	60	1.55	24.97	Autism Spectrum Disorder (ASD)	Poor	No	No	No	No	110	70	No	0	Hospitalized for Observation (HO)	6	13		Autism Spectrum Disorder (ASD)	27	Yes	No	No	No	No	No	No	No	No							Polytherapy	3	Yes	Yes
M62	Patient	34	Unmarried	With family	Primary	Medium	Inactive	Rural	Yes	Yes	15	64	1.9	17.72	Bipolar Disorder (BD)	Good	Yes	Yes	No	No	130	65	No	0	Hospitalized for Observation (HO)	0	32	Acute	Bipolar Disorder I	2	No	No	No	No	No	No	No	No	No	No	No	No	No	No	No			Yes	No
M63	Patient	58	Married	With family	Primary	Low	Active	Urban	No	No	0	56	1.7	19.37	Schizophrenia (SCHZ)	Good	No	No	No	No	120	80	No	0	Hospitalization at the Request of a Third Party (HDT)	11	40	Progressive	Undifferentiated Schizophrenia	18	Yes	No	Yes	No	No	No	No	No	Yes	Yes	No	No	No	No	No	Polytherapy		Yes	Yes
M65	Patient	47	Married	With family	University-level	Medium	Active	Urban		No	0	65	1.77	20.76	Bipolar Disorder (BD)	Good	Yes	No	No	No	120	70	Yes	1	Free	0	40	Progressive	Bipolar Disorder I	7	No	No	No	No	No	No	No	No	No	No	No	No	No	No	No	Polytherapy	2	Yes	No
M73	Patient	23	Unmarried	With family	Illiterate		Inactive	Rural	No	No	0	56.4	1.73	18.86	Schizophrenia (SCHZ)		No	No	No	Yes			No	0	Hospitalized for Observation (HO)	3			Catatonic Schizophrenia		No	No	No	No	No	No	No	No	No	No	No	No	No	No	No
M78	Patient	21	Unmarried	With family	Secondary	Low	Inactive	Urban	No	No	0	49	1.78	15.5	Schizophrenia (SCHZ)	Good	No	No	No	No	130	80	No	0	Hospitalized for Observation (HO)	0	20	Progressive	Undifferentiated Schizophrenia	1	No	No	No	No	No	Yes	No	No	No	Yes	No	No	No	Yes	No	Polytherapy	2	Yes	No
M79	Patient	44	Unmarried	Alone	Illiterate	Low	Inactive	Rural	No	No	0	64.3	1.75	18.37	Schizophrenia (SCHZ)	Poor	No	No	No	No	130	80	No	0	Hospitalized for Observation (HO)	2	21		Disorganized Schizophrenia	23	No	No	No	No	No	No	No	No	No	No	No	No	No	No	No	Polytherapy	2	Yes
M81	Patient	29	Unmarried	With family	Primary	Low	Inactive	Urban	Yes	Yes	2	57.5	1.75	18.79	Schizophrenia (SCHZ)	Poor	No	No	No	Yes	120	70	No		Hospitalization at the Request of a Third Party (HDT)	2	22	Progressive	Undifferentiated Schizophrenia	7	No	Yes	No	Yes	No	No	No	No	No	Yes	No	No	No	No	No	Polytherapy	4	Yes	Yes
M87	Patient	27	Unmarried	With family	Secondary	Medium	Active	Urban	Yes	Yes	17	51	1.73	17	Autism Spectrum Disorder (ASD)	Good	Yes	Yes	No	No	110	80	No	0	Hospitalization at the Request of a Third Party (HDT)	0	26	Progressive	Autism Spectrum Disorder (ASD)	1	Yes	Yes	No	No	No	Yes	No	No	No							Polytherapy	5	Yes	No
M95	Patient	50	Married	With family	Illiterate	Low	Active	Urban	Yes	Yes	1	65	1.7	22.41	Schizophrenia (SCHZ)	Good	No	No	No	No	120	80	No	0	Hospitalization at the Request of a Third Party (HDT)	4	36	Progressive	Paranoid Schizophrenia	14	Yes	No	No	No	No	No	No	No	Yes							Polytherapy	2	Yes	Yes
M97	Patient	19	Unmarried	With family	Secondary	Low	Inactive	Rural	No	No	0	53.5	1.75	17.48	Schizophrenia (SCHZ)	Good	No	No	No	Yes	100	70			Hospitalization at the Request of a Third Party (HDT)	0	17	Progressive	Disorganized Schizophrenia	2	Yes	No	No	No	No	No	No	No	No	Yes	No	No	No	No	No	Polytherapy	3	Yes
M98	Patient	27	Unmarried	With family	Illiterate	Low	Inactive	Rural	Yes	Yes		59.5	1.6	23.24	Bipolar Disorder (BD)		Yes	No	No	No	140	70	No	0	Hospitalized for Observation (HO)	4	20	Acute	Bipolar Disorder I	7	Yes	Yes	Yes	Yes	No	No	Yes	No	No	Yes	No	No	Yes	No	Yes	Polytherapy		Yes	Yes
M102	Patient	58	Married	With family	University-level	High	Active	Urban	Yes	No	0				Bipolar Disorder (BD)	Good	Yes	No	No	Yes	130	70	No	0	Hospitalized for Observation (HO)	0	44	Progressive	Bipolar Disorder I	14	Yes	No	No	No	No	No	No	No	No	No	No	No	Yes	Yes	No	Polytherapy	3	Yes	No
M103	Patient	36	Unmarried	With family	Primary	Low	Active	Rural	Yes	Yes		63	1.7	21.79	Schizophrenia (SCHZ)	Good	No	No	No	No	110	70	No	0	Hospitalization at the Request of a Third Party (HDT)	0		Progressive			Yes	No	No	Yes	No	No	No	No	No	Yes	No	Yes	No	No	No	Polytherapy	2	Yes	No
M105	Patient	36	Married	With family	Secondary	Low	Active	Urban	Yes	Yes	10	66.7	1.78	21.1	Bipolar Disorder (BD)	Good	Yes	Yes	No	No	110	70	No	0	Hospitalization at the Request of a Third Party (HDT)	8	26	Acute	Bipolar Disorder I	10	Yes	No	Yes	No	No	No	No	No	No	No	No	No	Yes	Yes	No	Polytherapy	6	Yes
M107	Patient	52	Divorced	Alone	University-level	Low	Active	Urban	Yes	Yes		72	1.82	21.75	Bipolar Disorder (BD)	Good	No	No	No	No	120	80	No	0	Hospitalized for Observation (HO)	0	26	Acute	Bipolar Disorder I	26	Yes	No	No	No	No	No	No	No	No	No	No	No	Yes	Yes	No	Polytherapy	3	Yes	Yes
M108	Patient	52	Married	With family	Primary	Low	Active	Urban	Yes	Yes	1				Bipolar Disorder (BD)	Poor	No	No	No	Yes			No	0	Hospitalized for Observation (HO)		20	Acute	Bipolar Disorder I	32	No	No	No	No	No	No	No	No	No							Polytherapy	3	Yes	Yes
M109	Patient	18	Unmarried	With family	Secondary	Medium	Inactive	Urban	No	No	0	58.3	1.74	19.03	Autism Spectrum Disorder (ASD)	Good	No	No	No	Yes	100	70	No	0	Hospitalization at the Request of a Third Party (HDT)	1	13	Progressive	Autism Spectrum Disorder (ASD)	5	Yes	No	No	No	No	No	No	No	Yes	Yes	No	No	Yes	No	No	Polytherapy	3	Yes	No
M110	Patient	33	Unmarried	Alone	University-level	Medium	Active	Urban	No	No	0	94.5	1.71	32.36	Autism Spectrum Disorder (ASD)	Good	No	No	No	Yes	120	80	No		Hospitalized for Observation (HO)	1	24	Progressive	Autism Spectrum Disorder (ASD)	9	Yes	No	Yes	No	No	No	No	No	Yes	No	No	No	Yes	Yes	Yes	Polytherapy		Yes	No
M111	Patient	22	Unmarried	With family	Secondary	Low	Inactive	Rural	No	No	0	53	1.7	18.33	Schizophrenia (SCHZ)	Poor	No	No	No	Yes	110	70	No	0	Hospitalized for Observation (HO)	0	19	Progressive	Disorganized Schizophrenia	3	No	No	No	No	No	No	No	No	No	No	No	No	No	No	No	Polytherapy	3	Yes	Yes
M112	Patient	55	Unmarried	Alone	Secondary	Low	Inactive	Rural	No	No	0	57	1.7	19.72	Schizophrenia (SCHZ)	Poor	No	No	No	No			No		Hospitalized for Observation (HO)	0	25	Progressive	Undifferentiated Schizophrenia	30	Yes	No	No	No	No	Yes	No	No	No	Yes	No	No	Yes	Yes	No	Polytherapy	3	Yes	Yes
M114	Patient	49	Married	With family	Secondary	Medium	Inactive	Urban	Yes	Yes					Bipolar Disorder (BD)	Good	No	No	No	No	120	80	No	0	Hospitalized for Observation (HO)	2	34	Progressive	Bipolar Disorder I	15	Yes	No	Yes	Yes	No	No	No	Yes	No	Yes	No	No	No	No	No	Polytherapy	3	Yes	No
M115	Patient	35	Unmarried	Alone	Secondary	Low	Inactive	Rural	Yes	Yes	15	78	1.66	28.36	Schizophrenia (SCHZ)	Poor	Yes	Yes	No	Yes	130	90	No	0	Hospitalized for Observation (HO)		30	Progressive	Paranoid Schizophrenia	5	Yes	No	Yes	No	No	No	No	Yes	No	Yes	No	No	Yes	Yes	No	Monotherapy		Yes	No
M116	Patient	29	Unmarried	With family	University-level	Low	Active	Urban	No	No	0	74	1.72	25.51	Bipolar Disorder (BD)	Good	No	No	No	No	120	80	No	0	Hospitalized for Observation (HO)	2	25	Acute	Bipolar Disorder I	4	Yes	Yes	No	No	No	No	No	Yes	Yes	No	No	No	Yes	No	No	Polytherapy	2	Yes	Yes
M119	Patient	29	Unmarried	With family	Secondary	Medium	Active	Urban	Yes	Yes	9				Bipolar Disorder (BD)	Good	Yes	No	No	Yes			No	0	Hospitalized for Observation (HO)	0	25	Progressive	Bipolar Disorder I	4	Yes	No	Yes	No	No	No	No	Yes	No	No	No	No	Yes	Yes	No	Polytherapy	3	Yes	No
M120	Patient	39	Unmarried	With family	Secondary	Low	Inactive	Rural	Yes	Yes		67	1.75	21.87	Schizophrenia (SCHZ)	Good	No	No	No	Yes	100	70	No		Hospitalized for Observation (HO)	0	33	Progressive	Undifferentiated Schizophrenia	6	Yes	No	No	Yes	No	Yes	Yes	No	No	No	Yes	No	Yes	No	No	Polytherapy	3	Yes	Yes
M124	Patient	21	Unmarried	Alone	Primary	Low	Active	Urban	No	No	0	67			Autism Spectrum Disorder (ASD)	Good	No	No	No	Yes	110	80	No	0	Hospitalized for Observation (HO)	0	16	Progressive	Autism Spectrum Disorder (ASD)	5	Yes	No	Yes	Yes	No	No	No	No	Yes	Yes	No	No	Yes	Yes	No	Polytherapy		Yes	Yes
M125	Patient	32	Unmarried	With family	Secondary	Low	Active	Rural	Yes	Yes	18	76	1.77	24.28	Bipolar Disorder (BD)	Good	Yes	No	No	Yes	110	80	No	0	Hospitalized for Observation (HO)	0	25	Progressive	Bipolar Disorder I	7	Yes	No	Yes	Yes	No	No	No	Yes	Yes	No	No	No	Yes	Yes	No	Polytherapy		Yes	Yes
M127	Patient	27	Unmarried	With family	Primary	Low	Inactive	Urban	Yes	Yes	4	54	1.78	17.08	Autism Spectrum Disorder (ASD)		No	No	No	No	110	70	Yes	3	Hospitalized for Observation (HO)	5	17	Progressive	Autism Spectrum Disorder (ASD)	10	Yes	No	No	Yes	No	No	No	Yes	No	No	Yes	No	No	Yes	No	Polytherapy	3	Yes	Yes
M129	Patient	61	Unmarried	Alone	Primary	Low	Inactive	Rural	No	No	0				Schizophrenia (SCHZ)	Good	No	No	No	No	110	70	No	0	Hospitalized for Observation (HO)	0	14	Progressive		47	Yes	Yes	No	Yes	No	No	No	No	Yes	Yes	Yes	No	No	No	No		0
M130	Patient	39	Unmarried	With family	Secondary	Low	Inactive	Rural	Yes	Yes	22	58	1.7	20	Autism Spectrum Disorder (ASD)	Good	No	No	No	No	100	70	No	0	Hospitalized for Observation (HO)	2	28		Autism Spectrum Disorder (ASD)	11	Yes	No	No	No	No	No	No	No	No	No	No	No	Yes	No	No	Polytherapy	3	Yes	Yes
M131	Patient	55	Unmarried	With family	Secondary	Low	Inactive	Rural	No	No	0				Schizophrenia (SCHZ)	Poor	No	No	No	No	120	80			Hospitalized for Observation (HO)	1	35	Progressive	Paranoid Schizophrenia	20	Yes	No	No	Yes	Yes	No	No	No	No	Yes	No	No	Yes	No	No	Polytherapy	1	Yes
M133	Patient	36	Married	With family	Secondary	Medium	Active	Rural	Yes	Yes	1	80	1.85	23.39	Bipolar Disorder (BD)	Poor	No	No	No	Yes	120	70	No	0	Hospitalization at the Request of a Third Party (HDT)	0	32	Progressive	Bipolar Disorder I	4	Yes	No	Yes	No	Yes	No	No	No	No	No	No	No	No	Yes	No	Polytherapy	3
M134	Patient	34	Unmarried	With family	Illiterate	Low	Inactive	Urban	Yes	Yes		70	1.65	25.73	Schizophrenia (SCHZ)	Good	Yes	No	No	Yes	100	70	No	0	Hospitalization at the Request of a Third Party (HDT)	0	25	Progressive	Paranoid Schizophrenia	9	Yes	No	No	No	No	No	No	No	No	No	No	Yes	Yes	No	No	Monotherapy	2	Yes	Yes
M135	Patient	62	Unmarried	Alone	Illiterate	Low	Inactive	Rural	Yes	Yes	19	56	1.6	21.87	Schizophrenia (SCHZ)	Poor	No	No	No	Yes	120	80	No	0	Hospitalized for Observation (HO)	2	13	Progressive	Undifferentiated Schizophrenia	49	Yes	No	Yes	No	No	Yes	No	No	No	Yes	No	Yes	No	No	No	Polytherapy	3	Yes	Yes
M136	Patient	22	Unmarried		Primary	Low	Inactive	Rural	Yes	Yes	4	57	1.7	19.72	Autism Spectrum Disorder (ASD)	Good	Yes	Yes	Yes	No			Yes	1	Hospitalized for Observation (HO)	4	21	Acute	Autism Spectrum Disorder (ASD)	1	Yes	No	Yes	No	Yes	No	No	No	No	Yes	No	No	Yes	Yes	No	Monotherapy		Yes	Yes
M140	Patient	29	Unmarried	With family	Illiterate	Low	Inactive	Urban	Yes	Yes	20				Schizophrenia (SCHZ)	Good	Yes	Yes	No	No			No	0	Hospitalized for Observation (HO)	2	24	Progressive	Paranoid Schizophrenia	5	Yes	No	No	No	No	No	No	No	No	Yes	No	Yes	Yes	No	No	Polytherapy	3	Yes
M142	Patient	42	Unmarried	Alone	University-level	Low	Inactive	Urban	No	No	0				Schizophrenia (SCHZ)	Good	No	No	No	No	120	80	No	0	Hospitalized for Observation (HO)	2	30	Progressive	Disorganized Schizophrenia		No	No	No	No	No	No	No	No	No	No	No	No	No	No	No		2	Yes
M145	Patient	44	Unmarried	With family	University-level	Low	Active	Rural	Yes	Yes	10	80	169	28.07	Schizophrenia (SCHZ)	Poor	No	No	No	Yes	110	80	Yes		Hospitalized for Observation (HO)	0	41	Progressive	Paranoid Schizophrenia	3	Yes	Yes	No	No	Yes	No	No	No	No							Polytherapy	5	Yes	Yes
M147	Patient	42	Married	With family	Secondary	Low	Inactive	Rural	Yes	Yes	30	59	1.65	21.67	Schizophrenia (SCHZ)	Poor	No	No	No	No	110	60	No	0	Hospitalization at the Request of a Third Party (HDT)		38	Progressive	Undifferentiated Schizophrenia	4	Yes	No	No	No	No	No	No	No	No	Yes	No	No	Yes	No	No			Yes	Yes
M151	Patient														Bipolar Disorder (BD)
T1	Control	28	Unmarried	With family	University-level	Low	Active	Urban	No	No	0	64	1.72	21.633315
T3	Control	27	Unmarried	With family	Primary	Medium	Active	Urban	Yes	Yes	3	90	1.75	29.387755
T4	Control	41	Married	With family	Secondary	Medium	Active	Urban	No	No	0	75	1.78	23.671254
T5	Control	48	Married	With family	Primary	Medium	Active	Urban	No	No	0	81	1.81	24.72452
T6	Control	29	Unmarried	With family	Secondary	Medium	Active	Urban	Yes	Yes	1	75	1.8	23.148148
T7	Control	26	Unmarried	With family	Primary	High	Active	Urban	No	No	0	84	1.75	27.72
T8	Control	56	Married	With family	Primary	Medium	Active	Urban	No	Yes	0.3	90	1.86	26.014568
T9	Control	48	Married	With family	Primary	High	Active	Urban	No	No	0	73	1.65	26.81359
T10	Control	48	Married	With family	Primary	Medium	Active	Urban	No	No	0	92	1.82	27.774423
T12	Control	27	Unmarried	With family	Primary	Medium	Inactive	Urban	No	No	0	69	1.72	23.323418
T13	Control	38	Unmarried	With family	Primary	Medium	Inactive	Urban	No	No	0	55	1.66	19.959355
T14	Control	38	Married	With family	Primary	Medium	Active	Urban	No	No	0	72	1.72	24.33748
T15	Control	37	Married	With family	Secondary	High	Active	Urban	No	No	0	71	1.78	22.408787
T16	Control	27	Unmarried	With family	Primary	Medium	Inactive	Urban	No	No	0	65	1.73	21.718066
T17	Control	48	Married	With family	Secondary	Medium	Active	Urban	No	No	0	71	1.78	22.408787
T19	Control	60	Married	With family	Primary	Medium	Active	Urban	No	No	0	72	1.66	26.128611
T20	Control	40	Married	With family	Primary	High	Active	Urban	No	No	0	95	1.86	27.459822
T21	Control	51	Married	With family	University-level	Medium	Active	Urban	Yes	Yes	1	90	1.8	27.777778
T23	Control	38	Married	With family	University-level	Medium	Active	Urban	Yes	Yes	1	77	1.82	23.245985
T24	Control	28	Married	With family	Secondary	Medium	Active	Urban	Yes	Yes	1	78	1.79	24.343809
T25	Control	28	Unmarried	With family	University-level	Medium	Active	Urban	No	No	0	76	1.73	25.393431
T27	Control	27	Unmarried	With family	University-level	Medium	Active	Urban	No	No	0	70	1.75	22.857143
T29	Control	31	Married	With family	University-level	Medium	Active	Urban	Yes	Yes		88	1.89	24.635369
T30	Control	30	Unmarried	With family	University-level	Medium	Inactive	Urban	No	No	0	65	1.78	20.515086
T31	Control	38	Divorced	With family	University-level	Medium	Active	Urban	Yes	Yes		75	1.77	23.939481
T32	Control	34	Married	With family	Secondary	Medium	Active	Urban	Yes	Yes	14	88	1.85	25.712199
T33	Control	26	Unmarried	With family	University-level	Medium	Active	Urban	No	No	0	81	1.86	23.413111
T35	Control	23	Unmarried	With family	University-level	Medium	Active	Urban	No	No	0	74	1.7	25.605536
T36	Control	29	Unmarried	With family	University-level	Medium	Active	Urban	Yes	Yes	27	78	1.83	23.29123
T37	Control	27	Married	With family	University-level	Medium	Active	Urban	No	No	0	76	1.7	26.297578
T38	Control	26	Married	With family	University-level	Medium	Active	Urban	No	No	0	66	1.82	19.92513
T39	Control	26	Unmarried	With family	Primary	Medium	Active	Urban	No	No	0
T40	Control	29	Married	With family	University-level	Medium	Active	Urban	Yes	Yes
T41	Control	33	Unmarried	With family	Secondary	Medium	Active	Urban	No	No	0
T42	Control	28	Unmarried	With family	University-level	Medium	Active	Urban	No	No	0
T43	Control	32	Married	With family	University-level	Medium	Active	Urban	No	No	0	77	1.76	24.857955
T44	Control	46	Married	With family	Secondary	Medium	Active	Urban	Yes	Yes	2	76	1.76	24.535124
T45	Control	35	Married	With family	University-level	Medium	Active	Urban	Yes	Yes	4	66	1.65	24.242424
T46	Control	25	Unmarried	With family	University-level	Medium	Active	Urban	No	No	0	76	1.79	23.719609
T47	Control	23	Unmarried	With family	University-level	Medium	Active	Urban	No	No	0	70	1.78	22.09317
T48	Control	23	Unmarried	With family	University-level	Medium	Active	Urban	No	No	0	69	1.73	23.054562
T49	Control	53	Married	With family	Secondary	Medium	Active	Urban	No	No	0	90	1.83	26.874496
T50	Control	23	Unmarried	With family	Secondary	Medium	Active	Urban	No	No	0	60	1.74	19.817677
T51	Control	28	Married	With family	Primary	Medium	Active	Urban	No	No	0	78	1.86	22.545959
T52	Control	28	Unmarried	With family	University-level	Medium	Active	Urban	Yes	Yes	2	88	1.84	25.992439
T53	Control	47	Married	With family	Primary	Medium	Active	Urban	Yes	Yes		78	1.8	24.074074
T54	Control	28	Unmarried	With family	University-level	Medium	Active	Urban	Yes	Yes	3	81	1.9	22.437673
T55	Control	28	Unmarried	With family	University-level	Medium	Active	Urban	Yes	Yes	2	80	1.87	22.877406
T56	Control	39	Married	With family	Secondary	Medium	Active	Urban	Yes	Yes	10	70	1.65	25.711662
T57	Control	28	Unmarried	With family	University-level	Medium	Active	Urban	No	No	0	77	1.72	26.027582
T58	Control	25	Married	With family	University-level	Medium	Active	Urban	No	No	0	80	1.84	23.62949
T59	Control	31	Married	With family	University-level	Medium	Active	Urban	No	No	0	110	1.99	27.777076
T60	Control	30	Married	With family	University-level	Medium	Active	Urban	Yes	Yes		63	1.87	18.015957
T61	Control	54	Married	With family	University-level	Medium	Active	Urban	Yes	Yes		70	1.78	22.09317
T63	Control	27	Married	With family	University-level	Medium	Active	Urban	Yes	Yes	15	83	1.85	24.251278
T64	Control	28	Unmarried	With family	University-level	Medium	Active	Urban	Yes	Yes	30	88	1.87	25.165146
T65	Control	30	Unmarried	With family	University-level	Medium	Active	Urban	No	No	0	76	1.8	23.45679
T66	Control	40	Married	With family	University-level	Medium	Active	Urban	No	No	0	79	1.78	24.93372
T68	Control	29	Married	With family	University-level	Medium	Active	Urban	No	No	0	84	1.78	26.511804
T69	Control	25	Unmarried	With family	University-level	Medium	Active	Urban	No	No	0	77.5	1.76	25.01937
T70	Control	30	Married	With family	University-level	Medium	Active	Urban	Yes	Yes	1.25	71	1.72	23.999459
T71	Control	25	Married	With family	University-level	Medium	Active	Urban	No	No	0
T72	Control	27	Unmarried	With family	University-level	Medium	Active	Urban	Yes	Yes	1	80	1.82	24.151673
T73	Control	32	Married	With family	University-level	Medium	Active	Urban	No	No	0	75	1.67	26.892323
T74	Control	27	Unmarried	With family	University-level	Medium	Active	Urban	Yes	Yes	2	62.5	1.77	19.949567
T75	Control	25	Unmarried	With family	University-level	Medium	Active	Urban	No	No	0	70	1.68	24.801587
T77	Control	26	Unmarried	With family	University-level	Medium	Active	Urban	Yes	Yes	1	102	1.96	26.551437
T78	Control	33	Married	With family	University-level	Medium	Active	Urban	No	No	0	74	1.75	24.163265
T79	Control	32	Married	With family	University-level	Medium	Active	Urban	No	No	0	65	1.73	21.718066
T80	Control	27	Unmarried	With family	University-level	Medium	Active	Urban	Yes	Yes	10	76	1.85	22.20599
T81	Control	67	Married	With family	University-level	Medium	Active	Urban	Yes	Yes	1	75	1.69	26.259585
T82	Control	36	Married	With family	Secondary	Medium	Active	Urban	No	No	0	85	1.87	24.307244
T83	Control	33	Married	With family	Secondary	Medium	Active	Urban	No	No	0	85	1.85	24.835646
T86	Control	25	Unmarried	With family	Secondary	High	Active	Urban	No	No	0	90	1.89	25.195263
T88	Control	26	Unmarried	With family	University-level	Medium	Active	Urban	No	No	0	80	1.84	23.62949
T89	Control	27	Unmarried	With family	Secondary	Medium	Active	Urban	No	No	0	80	1.74	26.42357
T92	Control	28	Married	With family	University-level	Medium	Active	Urban	No	No	0	70	1.76	22.598141
T97	Control	27	Unmarried	With family	University-level	Medium	Active	Urban	No	No	0	65	1.7	22.491349
T98	Control	60	Married	With family	Secondary	Medium	Active	Urban	No	No	0	56	1.78	17.674536
T100	Control	36						Urban
[truncated: 25 more columns]

## Sheet: Table_S2
sample	Ala	Arg	Asn	Asp	C0	C2	C3	C3-DC (C4-OH)	C3-OH	C3:1	C4	C4:1	C5	C5-DC (C6-OH)	C5-M-DC	C5-OH (C3-DC-M)	C5:1	C5:1-DC	C6 (C4:1-DC)	C6:1	C7-DC	C8	C9	C10	C10:1	C10:2	C12	C12-DC	C12:1	C14	C14:1	C14:1-OH	C14:2	C14:2-OH	C16	C16-OH	C16:1	C16:1-OH	C16:2	C16:2-OH	C18	C18:1	C18:1-OH	C18:2	Cit	Creatinine	Gln	Glu	Gly
M1	418	124	75.2	9.1	50.1	3.28	0.364	0.068	0.031	0.022	0.111	0.035	0.094	0.028	0.06	0.042	0.04	0.082	0.044	0.026	0.035	0.088	0.036	0.12	0.098	0.046	0.052	0.139	0.074	0.026	0.038	0.017	0.022	0.013	0.068	0.012	0.065	0.011	0.015	0.013	0.026	0.086	0.024	0.049	31.2	50.8	554	58.6	305
M102	258	70.9	49.7	13.6	22.8	19.7	0.27	0.163	0.041	0.031	0.181	0.028	0.139	0.036	0.044	0.043	0.031	0.041	0.241	0.02	0.036	0.84	0.036	1.2	0.621	0.06	0.285	0.115	0.333	0.06	0.267	0.018	0.214	0.012	0.119	0.013	0.114	0.015	0.045	0.015	0.036	0.158	0.021	0.127	30.1	48.6	578	159	191
M103	397	50.1	86	9.25	53.9	7.16	0.674	0.055	0.044	0.024	0.755	0.041	0.177	0.042	0.053	0.057	0.039	0.049	0.102	0.027	0.065	0.25	0.03	0.386	0.344	0.056	0.164	0.114	0.181	0.045	0.114	0.02	0.099	0.015	0.156	0.013	0.082	0.014	0.027	0.015	0.047	0.154	0.023	0.148	42.4	63.5	866	89.9	288
M105	275	81.5	57.3	14.7	29.6	4.97	0.287	0.063	0.05	0.025	0.113	0.031	0.105	0.027	0.046	0.045	0.034	0.033	0.058	0.021	0.03	0.114	0.03	0.155	0.146	0.036	0.065	0.119	0.077	0.032	0.041	0.012	0.03	0.008	0.107	0.01	0.063	0.012	0.012	0.008	0.032	0.138	0.021	0.102	18.3	62.1	626	71.5	221
M107	412	106	59.8	13.9	57.2	14.5	0.691	0.126	0.035	0	2.23	0.037	0.287	0.059	0.048	0.067	0.051	0.042	0.118	0.031	0.079	0.359	0.05	0.635	0.572	0.069	0.268	0.115	0.284	0.081	0.243	0.031	0.201	0.019	0.212	0.016	0.113	0.021	0.048	0.019	0.056	0.243	0.024	0.181	53	73.7	909	64.9	247
M108	471	104	66.4	15.9	45.9	4.07	0.706	0.046	0.031	0.016	0.242	0.023	0.143	0.027	0.049	0.036	0.029	0.038	0.032	0.017	0.028	0.077	0.023	0.095	0.098	0.037	0.041	0.119	0.055	0.022	0.035	0.01	0.022	0.008	0.062	0.01	0.058	0.011	0.01	0.009	0.026	0.065	0.021	0.06	201	61.6	660	141	284
M109	394	38.6	50.4	11.8	17.1	4.48	0.222	0.066	0.046	0.022	0.125	0.042	0.078	0.029	0.037	0.057	0.028	0.031	0.058	0.02	0.058	0.202	0.031	0.324	0.262	0.051	0.167	0.111	0.146	0.052	0.103	0.019	0.074	0.012	0.155	0.01	0.082	0.012	0.022	0.01	0.049	0.136	0.022	0.069	40.5	75.1	587	100	202
M11	331.5	64.5	67.35	6.69	29.95	6.89	0.291	0.095	0.0145	0.013	1.086	0.0155	0.137	0.0355	0.0425	0.052	0.0245	0.0875	0.0885	0.01	0.0505	0.235	0.0365	0.295	0.2635	0.0495	0.1285	0.102	0.146	0.0445	0.122	0.017	0.0815	0.006	0.1325	0.0095	0.094	0.0125	0.025	0.0065	0.034	0.141	0.017	0.107	35.8	88.55	741.5	141.5	320.5
M111	235	59.5	49.1	8.53	27.7	10.2	0.271	0.08	0.044	0	0.133	0.028	0.121	0.032	0.039	0.037	0.021	0.036	0.119	0.019	0.046	0.194	0.023	0.306	0.184	0.046	0.174	0.106	0.185	0.065	0.21	0.022	0.114	0.013	0.141	0.012	0.112	0.016	0.03	0.013	0.036	0.173	0.026	0.098	20.1	42.8	472	37	136
M112	572	97.1	64.1	10.3	53.9	3.64	1.52	0.068	0.045	0	0.39	0.026	0.219	0.034	0.049	0.06	0.035	0.045	0.044	0.022	0.03	0.079	0.033	0.1	0.102	0.047	0.038	0.114	0.045	0.021	0.026	0.011	0.014	0.007	0.046	0.011	0.058	0.011	0.018	0.009	0.019	0.047	0.018	0.043	38.3	84.6	660	124	347
M114	275	82.1	43.7	10.4	38.4	12.7	0.364	0.109	0.04	0.022	0.479	0.038	0.424	0.055	0.052	0.059	0.037	0.061	0.241	0.034	0.043	0.594	0.04	0.795	0.362	0.036	0.274	0.102	0.167	0.082	0.238	0.023	0.078	0.013	0.17	0.013	0.12	0.018	0.03	0.013	0.053	0.227	0.022	0.087	33.1	68.9	556	87.4	255
M115	512	94.8	47.3	9.14	48.8	4.97	0.817	0.048	0.038	0.022	0.268	0.028	0.144	0.023	0.055	0.042	0.029	0.04	0.038	0.019	0.028	0.09	0.028	0.13	0.112	0.038	0.06	0.13	0.072	0.027	0.045	0.018	0.023	0.015	0.101	0.017	0.072	0.012	0.012	0.008	0.023	0.099	0.022	0.054	32.8	70.4	676	108	250
M116	318	88.1	48.1	14.3	32	10.1	0.218	0.116	0.035	0.02	0.162	0.035	0.067	0.03	0.047	0.054	0.037	0.051	0.048	0.022	0.032	0.098	0.024	0.128	0.121	0.039	0.062	0.115	0.074	0.029	0.055	0.024	0.034	0.014	0.111	0.017	0.07	0.015	0.014	0.011	0.024	0.108	0.023	0.062	17.5	60.4	800	101	209
M119	565	87.4	46.7	10.7	31.7	3.08	0.31	0.042	0.045	0.028	0.187	0.029	0.146	0.031	0.051	0.047	0.026	0.038	0.058	0.02	0.044	0.153	0.041	0.208	0.175	0.038	0.085	0.104	0.11	0.034	0.066	0.015	0.043	0.011	0.11	0.01	0.069	0.011	0.014	0.012	0.028	0.115	0.02	0.065	26.1	60.8	778	184	201
M12	446	106	53.5	10.7	32.4	7.09	0.518	0.105	0.037	0	0.324	0.028	0.157	0.044	0.05	0.048	0.032	0.084	0.133	0.025	0.039	0.324	0.047	0.467	0.433	0.061	0.148	0.117	0.152	0.042	0.12	0.015	0.089	0.01	0.108	0.012	0.076	0.014	0.025	0.013	0.04	0.141	0.023	0.104	37.4	75.4	453	290	252
M120	202	56.4	0	6.3	29.2	11	0.612	0.16	0.04	0.025	0.493	0.041	0.082	0.039	0.047	0.034	0.026	0.049	0.277	0.031	0.038	0.779	0.031	1.19	0.957	0.087	0.279	0.131	0.279	0.068	0.202	0.022	0.166	0.019	0.171	0.018	0.113	0.018	0.04	0.014	0.044	0.145	0.026	0.099	25.4	54.8	624	39.4	366
M124	294	124	0	12.4	39.2	4.43	0.586	0.04	0	0.018	0.161	0.031	0.112	0.034	0.041	0.057	0.031	0.045	0.05	0.022	0.032	0.118	0.03	0.176	0.171	0.048	0.084	0.112	0.092	0.029	0.059	0.016	0.036	0.011	0.096	0.012	0.07	0.011	0.016	0.012	0.028	0.119	0.019	0.087	30	67.6	601	120	238
M125	392	78.9	49.2	10.5	33.8	7.93	0.365	0.066	0	0.017	0.21	0.027	0.097	0.029	0.038	0.054	0.024	0.053	0.18	0.02	0.061	0.636	0.065	1.21	0.649	0.062	0.542	0.104	0.366	0.084	0.327	0.025	0.237	0.014	0.116	0.013	0.107	0.015	0.037	0.014	0.036	0.132	0.023	0.076	31	70.6	602	101	156
M127	655	124	57.8	10.8	37.9	3.11	0.894	0.036	0.046	0.022	0.27	0.038	0.138	0.03	0.035	0.048	0.032	0.037	0.039	0.026	0.02	0.086	0.02	0.101	0.105	0.046	0.031	0.098	0.034	0.018	0.024	0.01	0.017	0.008	0.047	0.01	0.056	0.008	0.01	0.01	0.019	0.046	0.018	0.036	74.7	54.5	673	105	228
M129	247	128	47.9	7.04	15.7	4.6	0.229	0.062	0.029	0.022	0.12	0.026	0.097	0.032	0.047	0.038	0.038	0.029	0.073	0.023	0.049	0.223	0.022	0.319	0.359	0.064	0.127	0.12	0.144	0.036	0.092	0.017	0.098	0.012	0.077	0.01	0.081	0.01	0.027	0.013	0.02	0.086	0.022	0.082	48.2	47	711	32.8	210
M130	429	113	60.4	12.9	45	12.2	0.425	0.063	0.042	0	0.202	0.028	0.119	0.038	0.045	0.047	0.026	0.044	0.191	0.037	0.083	0.399	0.034	0.592	0.747	0.089	0.293	0.106	0.293	0.059	0.263	0.031	0.308	0.022	0.12	0.014	0.105	0.016	0.058	0.017	0.034	0.152	0.022	0.163	42.9	75.5	763	119	335
M131	398	98.2	57.3	10.1	47.5	12.8	0.509	0.093	0.033	0.026	0.305	0.033	0.13	0.036	0.039	0.054	0.032	0.038	0.231	0.022	0.064	0.722	0.032	0.945	0.7	0.061	0.23	0.094	0.183	0.063	0.157	0.02	0.128	0.013	0.155	0.012	0.094	0.012	0.037	0.017	0.042	0.144	0.022	0.119	38.8	74.1	885	85.5	252
M133	275	109	42.7	9.13	36.4	4.62	0.523	0.072	0.028	0.023	0.151	0.039	0.114	0.035	0.034	0.065	0.037	0.044	0.053	0.018	0.043	0.201	0.066	0.314	0.252	0.076	0.142	0.102	0.148	0.036	0.099	0.021	0.057	0.01	0.087	0.01	0.079	0.01	0.015	0.011	0.024	0.105	0.019	0.056	50.1	52.3	548	39.9	205
M134	288	135	50.4	8.34	37.3	5.41	0.249	0.058	0.034	0.02	0.105	0.035	0.087	0.039	0.039	0.044	0.03	0.025	0.044	0.014	0.036	0.158	0.026	0.208	0.172	0.043	0.076	0.111	0.097	0.028	0.064	0.013	0.032	0.012	0.117	0.012	0.085	0.011	0.013	0.012	0.033	0.107	0.024	0.066	29.8	73.5	786	32.8	280
M135	407	139	58.9	8.35	46.6	6.68	0.474	0.035	0.041	0.017	0.209	0.037	0.115	0.028	0.036	0.072	0.028	0.054	0.095	0.024	0.052	0.311	0.073	0.496	0.484	0.072	0.167	0.103	0.172	0.049	0.113	0.025	0.09	0.014	0.128	0.011	0.086	0.016	0.022	0.015	0.036	0.12	0.02	0.107	56.2	67.9	872	34.4	268
M136	202	92.1	63	6.37	18.6	7.88	0.169	0.073	0.038	0.018	0.124	0.043	0.06	0.032	0.039	0.045	0.033	0.031	0.058	0.024	0.053	0.136	0.024	0.219	0.183	0.041	0.126	0.102	0.123	0.055	0.138	0.017	0.086	0.011	0.15	0.012	0.104	0.015	0.025	0.013	0.031	0.174	0.021	0.107	18.2	36.6	645	22.5	221
M14	538	75.1	63	15.6	23.1	3.78	0.369	0.058	0.026	0	0.15	0.025	0.115	0.029	0.05	0.043	0.032	0.056	0.069	0.019	0.043	0.244	0.042	0.407	0.348	0.054	0.153	0.128	0.154	0.04	0.099	0.018	0.069	0.01	0.122	0.011	0.072	0.012	0.019	0.01	0.03	0.149	0.019	0.104	44.2	79.7	440	245	241
M140	369	103.3	24.45	10.31	35.25	4.5	0.2905	0.0615	0.037	0.0095	0.1165	0.0235	0.0835	0.0285	0.044	0.045	0.025	0.035	0.0595	0.019	0.0335	0.1235	0.0315	0.1405	0.233	0.0725	0.056	0.099	0.0835	0.0265	0.045	0.0175	0.039	0.0105	0.087	0.0095	0.083	0.0125	0.0145	0.01	0.0305	0.113	0.018	0.1025	47.6	108.5	488.5	249	465
M145	498	105	70.8	10.7	55.1	8.38	0.757	0.071	0.031	0	1.5	0.044	0.169	0.032	0.041	0.045	0.04	0.058	0.184	0.027	0.058	0.639	0.048	0.938	0.662	0.063	0.285	0.108	0.324	0.077	0.239	0.027	0.175	0.021	0.163	0.017	0.106	0.017	0.033	0.014	0.033	0.163	0.023	0.112	24.5	60.2	803	116	256
M147	240	83.1	45	7.85	33.9	10.6	0.325	0.132	0.049	0.017	0.14	0.031	0.148	0.036	0.048	0.046	0.03	0.041	0.053	0.017	0.052	0.131	0.032	0.22	0.254	0.051	0.103	0.115	0.158	0.04	0.105	0.021	0.083	0.01	0.097	0.011	0.087	0.017	0.021	0.013	0.029	0.139	0.022	0.074	17.9	54.6	433	101	177
M151	415	59.1	69	11.7	64.1	14.4	0.732	0.088	0.038	0.026	0.511	0.038	0.25	0.044	0.037	0.059	0.035	0.061	0.143	0.019	0.057	0.433	0.039	0.69	0.623	0.068	0.238	0.11	0.194	0.057	0.19	0.022	0.142	0.014	0.174	0.015	0.093	0.016	0.031	0.011	0.049	0.212	0.021	0.172	35.9	61.1	879	94.6	298
M16	325	143	63.8	21.6	27.5	4.66	0.212	0.055	0.04	0.017	0.094	0.026	0.078	0.029	0.063	0.046	0.029	0.053	0.037	0.016	0.045	0.104	0.025	0.181	0.149	0.047	0.066	0.119	0.098	0.022	0.057	0.015	0.039	0.011	0.066	0.011	0.063	0.012	0.015	0.01	0.021	0.091	0.02	0.051	27.2	57.1	655	48.7	260
M17	194	60.3	44.4	7.83	18.5	8.04	0.194	0.089	0.032	0.026	0.107	0.032	0.088	0.028	0.058	0.052	0.039	0.064	0.053	0.024	0.051	0.115	0.047	0.187	0.128	0.046	0.101	0.145	0.111	0.041	0.12	0.021	0.042	0.012	0.11	0.014	0.083	0.019	0.018	0.011	0.034	0.188	0.029	0.07	45.9	74.7	701	90.3	155
M18	248	160	48	17.9	31.1	5.1	0.406	0.091	0.025	0	0.282	0.028	0.166	0.031	0.055	0.031	0.031	0.063	0.05	0.026	0.032	0.162	0.035	0.257	0.271	0.045	0.096	0.126	0.104	0.032	0.086	0.021	0.085	0.017	0.081	0.012	0.068	0.012	0.02	0.01	0.025	0.107	0.024	0.089	35.3	42	923	82.8	315
M19	281	71.5	71.1	9.79	38.3	11.1	0.39	0.053	0.029	0.017	0.204	0.026	0.158	0.028	0.04	0.047	0.033	0.07	0.062	0.023	0.098	0.197	0.049	0.341	0.265	0.052	0.142	0.111	0.15	0.038	0.12	0.025	0.067	0.011	0.124	0.012	0.076	0.016	0.018	0.012	0.036	0.168	0.023	0.1	35.5	75.9	646	117	287
M2	242	172	49.9	32.7	40.9	7.54	0.586	0.078	0.042	0.016	0.214	0.065	0.076	0.032	0.035	0.046	0.035	0.036	0.071	0.027	0.035	0.121	0.029	0.182	0.198	0.054	0.076	0.128	0.084	0.034	0.058	0.013	0.042	0.009	0.115	0.01	0.067	0.01	0.016	0.016	0.046	0.121	0.025	0.079	50.7	54.2	572	90.4	366
M21	461	130	59.2	9.04	44.4	5.63	0.411	0.053	0.037	0.028	0.259	0.036	0.169	0.027	0.035	0.047	0.039	0.04	0.083	0.021	0.056	0.383	0.073	0.681	0.568	0.06	0.156	0.116	0.222	0.043	0.102	0.025	0.09	0.013	0.114	0.009	0.081	0.016	0.019	0.012	0.047	0.137	0.024	0.106	44.8	94.2	867	31	291
M23	591	129	56.7	9.71	49	6.77	0.826	0.045	0.029	0.02	0.871	0.041	0.21	0.04	0.046	0.05	0.037	0.096	0.065	0.022	0.06	0.19	0.125	0.303	0.316	0.072	0.166	0.137	0.126	0.038	0.078	0.025	0.06	0.014	0.085	0.01	0.064	0.013	0.017	0.015	0.031	0.101	0.022	0.082	39.3	79.3	1050	92.3	260
M25	597	103	61.8	8.96	36	5.74	1.15	0.062	0.042	0.021	0.284	0.037	0.124	0.036	0.058	0.047	0.029	0.159	0.096	0.021	0.052	0.216	0.051	0.36	0.299	0.05	0.144	0.138	0.168	0.048	0.12	0.024	0.075	0.011	0.095	0.014	0.075	0.014	0.02	0.013	0.026	0.128	0.025	0.074	31.3	63.2	782	46.6	357
M26	343	49.7	39.2	9.32	35.5	10.5	0.59	0.063	0.025	0	0.38	0.036	0.124	0.028	0.046	0.045	0.031	0.104	0.164	0.022	0.054	0.424	0.043	0.772	0.285	0.05	0.225	0.129	0.196	0.048	0.216	0.021	0.083	0.011	0.092	0.009	0.097	0.013	0.023	0.012	0.023	0.17	0.026	0.064	32.6	48.6	535	71.3	164
M27	284	71.5	26.9	14.4	26.6	4.46	0.347	0.057	0.028	0.013	0.198	0.036	0.116	0.024	0.042	0.028	0.02	0.025	0.058	0.019	0.031	0.127	0.022	0.166	0.186	0.05	0.066	0.11	0.089	0.028	0.071	0.012	0.042	0.008	0.101	0.009	0.071	0.01	0.017	0.011	0.024	0.121	0.02	0.067	21.8	43.9	654	83	152
M28	328	96.8	31.9	11.9	33.8	5.61	0.364	0.067	0.035	0.017	0.21	0.031	0.141	0.033	0.062	0.059	0.044	0.094	0.089	0.027	0.036	0.129	0.034	0.188	0.215	0.058	0.083	0.155	0.118	0.036	0.079	0.016	0.051	0.01	0.123	0.014	0.076	0.013	0.019	0.013	0.027	0.134	0.025	0.076	20.8	48.2	694	88	188
M30	322	83.6	49.2	8.48	25.3	6.19	0.259	0.057	0.019	0	6.05	0.035	0.106	0.033	0.041	0.036	0.028	0.032	0.215	0.021	0.035	0.772	0.034	1.18	0.542	0.047	0.211	0.113	0.164	0.053	0.171	0.014	0.068	0.009	0.122	0.011	0.087	0.01	0.019	0.011	0.041	0.167	0.02	0.077	46.2	39.9	884	71.9	281
M31	386	45.9	52.2	13.6	44.9	11.3	0.535	0.097	0.026	0.017	0.23	0.028	0.11	0.035	0.048	0.04	0.028	0.034	0.14	0.017	0.068	0.365	0.037	0.593	0.431	0.055	0.175	0.11	0.198	0.043	0.127	0.022	0.081	0.013	0.143	0.009	0.079	0.013	0.02	0.014	0.034	0.149	0.024	0.097	25.8	89	677	179	252
M32	477	93.4	55.6	13.1	63.5	12.2	1.04	0.049	0.037	0.015	0.343	0.027	0.235	0.035	0.044	0.062	0.031	0.047	0.206	0.021	0.084	0.804	0.042	1.43	0.619	0.058	0.421	0.127	0.383	0.068	0.311	0.03	0.133	0.013	0.176	0.015	0.095	0.013	0.024	0.012	0.045	0.21	0.022	0.099	43.2	81.7	722	228	255
M33	325	116	61.3	8.78	42.3	9.88	0.506	0.06	0.035	0.033	0.309	0.034	0.163	0.041	0.044	0.043	0.04	0.036	0.088	0.03	0.081	0.215	0.046	0.373	0.392	0.057	0.189	0.119	0.204	0.046	0.144	0.02	0.133	0.015	0.106	0.011	0.078	0.012	0.026	0.014	0.028	0.114	0.021	0.078	37.7	70.1	876	80.7	306
M35	145	37	39.3	6.33	22.9	12.6	0.198	0.144	0.04	0	0.107	0.031	0.077	0.047	0.039	0.044	0.026	0.021	0.054	0.024	0.056	0.164	0.019	0.326	0.211	0.043	0.179	0.12	0.153	0.06	0.14	0.02	0.087	0.009	0.154	0.011	0.091	0.012	0.029	0.012	0.04	0.164	0.02	0.082	19.3	65.6	697	48.8	262
M36	373	90.7	55.9	9.73	48.6	7.18	0.528	0.042	0.031	0	0.248	0.036	0.112	0.029	0.05	0.035	0.029	0.033	0.072	0.016	0.041	0.221	0.044	0.339	0.197	0.049	0.137	0.114	0.121	0.042	0.1	0.019	0.046	0.01	0.124	0.01	0.07	0.012	0.014	0.01	0.037	0.123	0.019	0.066	25	60.8	655	163	204
M37	613	98.1	57	8.99	50	6.31	0.931	0.054	0.035	0.02	0.271	0.03	0.114	0.03	0.038	0.05	0.025	0.032	0.064	0.02	0.053	0.18	0.032	0.292	0.17	0.047	0.144	0.121	0.132	0.036	0.114	0.018	0.043	0.011	0.108	0.012	0.069	0.011	0	0.01	0.033	0.118	0.021	0.06	51.9	59.4	939	53.2	255
M39	461	89	50.4	8.56	24.5	3.4	0.757	0.047	0.035	0	0.603	0.035	0.123	0.032	0.047	0.039	0.033	0.029	0.086	0.035	0.043	0.195	0.033	0.259	0.34	0.067	0.101	0.136	0.131	0.03	0.081	0.017	0.084	0.012	0.069	0.009	0.061	0.01	0.02	0.011	0.021	0.081	0.022	0.078	30.5	51.2	754	55.8	418
M4	477	172	69.5	34.6	49.3	6.37	0.821	0.038	0.031	0.02	0.188	0.035	0.239	0.026	0.042	0.055	0.039	0.044	0.089	0.025	0.068	0.234	0.038	0.41	0.391	0.068	0.192	0.125	0.133	0.045	0.099	0.024	0.087	0.015	0.151	0.011	0.073	0.016	0.022	0.014	0.049	0.137	0.022	0.127	38.8	78.1	757	66.5	392
M42	273	91.2	52.9	9.46	34.7	7.35	0.329	0.095	0.052	0.018	0.192	0.042	0.171	0.044	0.051	0.05	0.044	0.047	0.088	0.025	0.071	0.287	0.078	0.514	0.569	0.07	0.213	0.126	0.241	0.055	0.162	0.029	0.136	0.019	0.097	0.011	0.084	0.011	0.028	0.014	0.029	0.141	0.024	0.102	23.5	63.3	595	81.2	294
M43	465	65	45	10.9	28.7	3.23	0.371	0.031	0.06	0.022	0.135	0.023	0.09	0.021	0.036	0.043	0.021	0.036	0.027	0.015	0.022	0.06	0.025	0.091	0.097	0.04	0.049	0.116	0.052	0.024	0.025	0.01	0.018	0.008	0.068	0.009	0.06	0	0.013	0.01	0.016	0.057	0.018	0.041	33.7	76.2	859	118	246
M46	212.5	90.4	42.15	4.585	21.7	5.255	0.238	0.074	0.0345	0.0205	0.124	0.125	0.059	0.0305	0.0205	0.031	0.023	0.04	0.06	0.025	0.0605	0.265	0.043	0.354	0.293	0.048	0.171	0.114	0.127	0.046	0.122	0.024	0.0885	0.0125	0.087	0.011	0.0995	0.012	0.0205	0.0125	0.0415	0.1195	0.01	0.075	34.8	71.45	524	65.55	260
M48	398	75.8	62.8	12.2	34.3	3.75	0.787	0.193	0.031	0.019	0.341	0.066	0.133	0.022	0.038	0.042	0.026	0.021	0.057	0.023	0.026	0.151	0.024	0.243	0.245	0.044	0.107	0.111	0.101	0.034	0.079	0.011	0.069	0.01	0.087	0.01	0.072	0.008	0.019	0.009	0.025	0.096	0.02	0.086	31.6	61.6	767	154	349
M49	517	142	70.2	14	47.5	5.03	0.539	0.037	0.051	0.018	0.331	0.036	0.208	0.024	0.031	0.048	0.037	0.038	0.07	0.024	0.041	0.214	0.043	0.32	0.281	0.057	0.115	0.109	0.1	0.037	0.076	0.019	0.047	0.011	0.121	0.012	0.07	0.012	0.016	0.01	0.029	0.107	0.018	0.07	37	82.1	457	551	208
M51	253	101	59.9	8.63	28.7	11.8	0.235	0.091	0.039	0.016	0.174	0.032	0.084	0.039	0.041	0.04	0.032	0.039	0.11	0.022	0.058	0.239	0.026	0.433	0.3	0.044	0.189	0.112	0.221	0.055	0.188	0.024	0.11	0.013	0.124	0.011	0.114	0.016	0.026	0.013	0.032	0.153	0.027	0.091	26	56.4	567	72.9	181
M54	242	60	41.9	9.1	35.1	12.2	0.371	0.107	0.037	0	0.178	0.029	0.142	0.029	0.05	0.045	0.036	0.054	0.128	0.022	0.05	0.227	0.023	0.385	0.248	0.051	0.221	0.125	0.24	0.069	0.25	0.024	0.13	0.012	0.165	0.014	0.114	0.017	0.036	0.016	0.041	0.201	0.029	0.108	20	45.1	610	83.6	164
M55	260	79.4	46.1	9.07	40.7	13.5	0.314	0.105	0.048	0.02	0.305	0.036	0.117	0.041	0.045	0.046	0.033	0.066	0.109	0.032	0.095	0.259	0.046	0.43	0.373	0.061	0.181	0.119	0.159	0.05	0.125	0.026	0.109	0.015	0.133	0.014	0.085	0.016	0.024	0.014	0.037	0.153	0.026	0.112	44.2	69.5	568	232	384
M59	480	217	75.2	13.2	26.5	5.28	0.447	0.046	0.071	0.018	0.135	0.034	0.086	0.033	0.04	0.046	0.028	0.043	0.065	0.029	0.041	0.176	0.043	0.259	0.335	0.063	0.129	0.113	0.108	0.04	0.092	0.02	0.068	0.012	0.113	0.013	0.079	0.016	0.02	0.015	0.033	0.128	0.02	0.116	37.6	58.9	983	107	609
M62	360	108	56.2	10.7	44.7	6.99	0.425	0.092	0.03	0.018	0.243	0.022	0.134	0.03	0.045	0.047	0.032	0.05	0.104	0.026	0.037	0.427	0.031	0.726	0.482	0.056	0.201	0.116	0.161	0.043	0.154	0.016	0.128	0.01	0.134	0.013	0.084	0.012	0.027	0.012	0.043	0.166	0.02	0.123	40.6	59.3	679	52.8	219
M63	335	95.1	56.4	9.32	33.9	6.97	0.353	0.055	0.043	0.023	0.155	0.053	0.116	0.034	0.045	0.055	0.047	0.072	0.087	0.026	0.077	0.342	0.083	0.549	0.557	0.098	0.216	0.129	0.228	0.051	0.106	0.029	0.103	0.023	0.123	0.013	0.08	0.014	0.023	0.017	0.033	0.126	0.022	0.099	55.1	74.9	940	55.4	262
M65	619	125	65.6	9.32	41.9	6.56	2.48	0.079	0.03	0.02	0.544	0.035	0.191	0.027	0.054	0.051	0.039	0.04	0.106	0.026	0.028	0.166	0.023	0.165	0.146	0.052	0.082	0.106	0.13	0.04	0.106	0.016	0.068	0.011	0.085	0.011	0.08	0.013	0.019	0.013	0.023	0.102	0.02	0.069	36.7	80.2	752	77.1	333
M78	246	122	54.6	9.44	33.6	5.12	0.288	0.054	0.057	0.016	0.18	0.027	0.081	0.035	0.043	0.04	0.033	0.038	0.098	0.024	0.032	0.353	0.034	0.6	0.487	0.056	0.162	0.125	0.193	0.042	0.109	0.017	0.098	0.01	0.108	0.012	0.079	0.014	0.026	0.012	0.032	0.102	0.023	0.069	32.2	41.9	967	74.4	290
M79	539	96	75	12.1	37.1	6.42	0.406	0.059	0.044	0.02	0.212	0.026	0.147	0.049	0.052	0.046	0.031	0.048	0.601	0.017	0.037	2.02	0.055	3.37	1.05	0.05	0.653	0.114	0.377	0.158	0.518	0.017	0.164	0.013	0.181	0.011	0.266	0.015	0.062	0.011	0.061	0.247	0.026	0.102	38.1	65.8	1140	127	267
M81	177	52.2	32.4	6.8	18.1	12.1	0.193	0.211	0.042	0.025	0.153	0.048	0.082	0.046	0.055	0.043	0.027	0.054	0.105	0.022	0.059	0.292	0.027	0.406	0.377	0.056	0.149	0.119	0.251	0.041	0.13	0.019	0.109	0.013	0.137	0.011	0.099	0.014	0.023	0.014	0.023	0.144	0.022	0.084	16.1	40.4	446	37.1	226
M87	592	93.1	88.7	13.1	37.6	4.28	0.494	0.049	0.059	0.015	0.162	0.027	0.083	0.025	0.05	0.046	0.032	0.071	0.035	0.019	0.03	0.126	0.029	0.187	0.18	0.055	0.071	0.103	0.058	0.025	0.043	0.012	0.023	0.01	0.066	0.012	0.069	0.009	0.011	0.012	0.025	0.064	0.018	0.05	25	80.8	628	62.1	229
M95	175	97.1	47.7	7.31	24.6	9.85	0.25	0.074	0.035	0.019	0.15	0.039	0.087	0.024	0.044	0.038	0.027	0.024	0.079	0.016	0.028	0.173	0.019	0.253	0.174	0.035	0.077	0.114	0.088	0.025	0.054	0.013	0.033	0.009	0.081	0.01	0.068	0.008	0.013	0.01	0.028	0.092	0.021	0.039	49.7	76.4	496	90.9	336
M97	217	117	36.5	7.36	36.5	8.87	0.234	0.056	0.043	0.018	0.179	0.031	0.084	0.032	0.049	0.046	0.04	0.041	0.052	0.017	0.033	0.137	0.022	0.201	0.142	0.041	0.076	0.107	0.097	0.028	0.062	0.015	0.027	0.012	0.088	0.011	0.069	0.009	0.014	0.011	0.033	0.127	0.02	0.061	18	66.1	763	89.4	0
M98	376	149	74	10	31.2	8.29	0.69	0.067	0.034	0	0.243	0.032	0.148	0.028	0.044	0.051	0.033	0.038	0.042	0.021	0.05	0.13	0.029	0.186	0.207	0.05	0.101	0.101	0.094	0.034	0.072	0.017	0.049	0.011	0.102	0.012	0.078	0.011	0.018	0.012	0.021	0.104	0.019	0.101	22.9	50.8	671	91.3	239
T1	729	175	0	14.7	41.8	7.16	0.719	0.048	0.043	0.022	0.17	0.351	0.138	0.038	0.031	0.063	0.027	0.051	0.092	0.027	0.052	0.171	0.048	0.218	0.266	0.037	0.089	0.091	0.12	0.035	0.057	0.017	0.049	0.009	0.103	0.009	0.087	0.012	0.012	0.01	0.036	0.102	0.012	0.063	41.4	120	715	83.7	397
T10	653	148	67.2	27.6	61.5	8.28	0.883	0.082	0.042	0	0.183	0.043	0.14	0.037	0.026	0.051	0.023	0	0.101	0.029	0.062	0.394	0.046	0.515	0.31	0.05	0.19	0.078	0.184	0.053	0.173	0.023	0.113	0.013	0.185	0.017	0.112	0.015	0.021	0.016	0.038	0.152	0.02	0.105	36.2	144	701	236	379
T100	433	89.3	53.4	0.963	49.4	6.14	0.548	0.037	0.023	0	0.14	0.019	0.143	0.019	0.032	0.043	0.026	0.038	0.097	0	0.038	0.242	0.033	0.277	0.346	0.052	0.083	0.097	0.106	0.027	0.044	0.014	0.049	0.01	0.094	0.01	0.092	0.011	0.011	0.011	0.041	0.098	0.017	0.074	24.9	96.4	528	82.4	273
T12	584	115	74.5	4.42	34.4	0	0.596	0.044	0.038	0	0.172	0	0.122	0.025	0.029	0.032	0.017	0.027	0.056	0	0.049	0.217	0.037	0.243	0.32	0.043	0.123	0.124	0.193	0.032	0.09	0.019	0.057	0.01	0.116	0.008	0.093	0	0.016	0.011	0.03	0.141	0.014	0.076	41.7	126	659	117	302
T14	331	77.4	54.6	0	33.1	4.27	0.599	0.039	0.028	0	0.181	0	0.124	0.016	0.018	0.033	0.02	0.02	0.049	0.019	0.039	0.129	0.013	0.135	0.161	0.031	0.044	0.081	0.069	0.016	0.021	0.01	0.025	0.008	0.061	0.008	0.096	0.006	0.008	0.008	0.021	0.067	0.011	0.051	30.9	70.2	333	97.6	153
T15	475	98.9	65.3	1.19	37.2	12.1	0.366	0.055	0.033	0.019	0.178	0.016	0.171	0.028	0.022	0.031	0.032	0.034	0.098	0.022	0.061	0.249	0.045	0.37	0.341	0.049	0.219	0.131	0.307	0.053	0.139	0.037	0.106	0.019	0.14	0.01	0.087	0.013	0.026	0.014	0.033	0.121	0.016	0.084	22.4	126	639	106	239
T16	490	111	0	12.8	34.4	4.96	0.458	0.045	0.033	0.015	0.13	0.021	0.075	0.028	0.024	0.051	0.022	0	0.128	0.028	0.045	0.19	0	0.441	0.37	0.037	0.174	0.113	0.241	0.038	0.1	0.017	0.067	0.009	0.108	0.01	0.099	0.01	0.017	0.01	0.037	0.192	0.017	0.087	39.7	97.4	579	129	275
T17	598	121	73.7	29.6	46.3	5.23	0.886	0.048	0.072	0	0.156	0.022	0.142	0.028	0.025	0.047	0.019	0.041	0.082	0.02	0.055	0.258	0.051	0.298	0.478	0.052	0.147	0.093	0.163	0.032	0.067	0.02	0.053	0.012	0.158	0.011	0.095	0.01	0.018	0.012	0.043	0.17	0.02	0.126	75.5	168	602	310	448
T19	849	135	0	22.1	101	8.79	1.2	0.125	0.071	0	0.503	0.052	0.247	0.06	0.032	0.076	0.036	0.051	0.1	0.035	0.085	0.354	0.065	0.585	0.596	0.101	0.134	0.094	0.144	0.046	0.101	0.03	0.091	0.021	0.196	0.017	0.093	0.014	0.021	0.017	0.049	0.158	0.019	0.14	59.6	178	601	174	406
T20	476	123	66.8	8.48	61.6	8.43	0.84	0.05	0.03	0	0.162	0.026	0.19	0.026	0.038	0.061	0.044	0.06	0.129	0.027	0.107	0.53	0.102	0.644	0.537	0.06	0.256	0.099	0.243	0.042	0.119	0.028	0.093	0.017	0.108	0.01	0.09	0.014	0.019	0.015	0.06	0.165	0.013	0.122	49.2	152	625	103	442
T21	562	97.5	48.3	18.8	79.1	8.07	0.657	0.061	0.056	0	0.314	0.03	0.251	0.031	0.03	0.078	0.037	0.046	0.105	0.021	0.043	0.257	0.054	0.305	0.299	0.055	0.121	0.098	0.135	0.036	0.076	0.015	0.062	0.01	0.11	0.012	0.085	0.01	0.015	0.015	0.037	0.117	0.017	0.092	35.1	110	450	195	236
T23	613	131	0	0.08	74.4	8.59	0.622	0.062	0.036	0	0.328	0.029	0.196	0.035	0.04	0.075	0.029	0.032	0.094	0.029	0.036	0.152	0.027	0.155	0.222	0.038	0.092	0.106	0.106	0.027	0.06	0.014	0.042	0	0.117	0.015	0.097	0.015	0.013	0.013	0.046	0.105	0.015	0.071	50.6	117	651	147	295
T24	213	64.1	30.3	0	26.7	3.92	0.288	0.04	0.031	0	0.091	0.019	0.155	0.029	0.034	0.033	0.018	0.02	0.052	0.012	0.034	0.091	0.018	0.104	0.155	0.026	0.045	0.103	0.085	0.019	0.025	0.01	0.024	0.007	0.047	0.006	0.097	0.008	0.009	0.009	0.022	0.059	0.011	0.029	17.3	50.6	379	86.2	121
T27	447	94	90.1	14.3	49.9	6.06	0.509	0.037	0.028	0.016	0.397	0.021	0.172	0.028	0.025	0.042	0.024	0.029	0.054	0.021	0.045	0.139	0.029	0.169	0.186	0.037	0.09	0.113	0.112	0.029	0.047	0.018	0.034	0.008	0.111	0.011	0.085	0.009	0.011	0.013	0.038	0.091	0.013	0.052	34.7	112	514	87.3	222
T29	658	140	0	20.7	53.8	7.02	0.71	0.052	0.052	0.017	0.187	0.022	0.112	0.033	0.03	0.051	0.027	0.04	0.089	0.023	0.069	0.254	0.044	0.313	0.358	0.047	0.139	0.1	0.155	0.04	0.11	0.023	0.08	0.015	0.13	0.016	0.098	0.013	0.02	0.014	0.046	0.159	0.018	0.101	48.9	140	748	93.7	415
T3	589	55	57.2	25.3	55.6	5.81	0.934	0.045	0.05	0.025	0.235	0.038	0.192	0.034	0.04	0.069	0.042	0.095	0.1	0.031	0.041	0.373	0.076	0.562	0.724	0.079	0.158	0.127	0.165	0.048	0.095	0.036	0.091	0.029	0.146	0.02	0.085	0.023	0.022	0.016	0.038	0.12	0.027	0.094	39.8	101	396	593	336
T30	537	132	66.9	16.4	50.2	6.24	0.759	0.047	0.037	0	0.195	0.021	0.159	0.025	0.032	0.039	0.023	0.072	0.105	0.027	0.058	0.362	0.16	0.605	0.405	0.055	0.294	0.092	0.233	0.067	0.125	0.07	0.096	0.022	0.128	0.011	0.103	0.017	0.019	0.017	0.037	0.13	0.015	0.093	43.2	113	590	174	293
T32	366	90.6	52.5	16.8	50.9	4.47	0.721	0.035	0.042	0.016	0.229	0.018	0.17	0.023	0.029	0.039	0.021	0.029	0.072	0.02	0.028	0.128	0.038	0.157	0.194	0.041	0.079	0.099	0.098	0.028	0.036	0.016	0.039	0.013	0.106	0.009	0.089	0.011	0.009	0.008	0.028	0.088	0.011	0.06	44.5	90.4	219	321	199
T33	468	133	65.1	0.233	35.5	6.09	0.502	0.046	0.039	0	0.115	0.018	0.101	0.034	0.02	0.042	0.023	0.024	0.096	0	0.043	0.299	0.031	0.35	0.389	0.068	0.12	0.089	0.171	0.032	0.079	0.015	0.085	0.013	0.085	0.009	0.1	0.008	0.016	0.01	0.033	0.105	0.01	0.072	46.9	86.4	669	112	322
T35	661	89.5	80.7	14.9	45.6	7.87	0.516	0.036	0	0	0.127	0.02	0.146	0.024	0.028	0.037	0.018	0.036	0.062	0.019	0.038	0.124	0.028	0.129	0.212	0.045	0.059	0.092	0.074	0.032	0.028	0.012	0.032	0.008	0.102	0.009	0.087	0.01	0.014	0.012	0.045	0.096	0.01	0.1	37.2	106	573	88	289
T36	532	43.2	0	40.9	41.4	5.9	0.469	0.049	0.029	0	0.173	0.021	0.11	0.03	0.027	0.046	0	0.044	0.063	0.024	0.054	0.217	0.026	0.25	0.262	0.051	0.107	0.102	0.13	0.035	0.076	0.016	0.049	0.011	0.153	0.015	0.091	0.011	0.015	0.01	0.043	0.145	0.015	0.097	73.7	112	145	460	344
T37	351	110	55	2.53	39.9	4.03	0.468	0.03	0.026	0.019	0.28	0.015	0.131	0.027	0.027	0.047	0	0.03	0.054	0.019	0.036	0.171	0.025	0.195	0.162	0.042	0.09	0.1	0.093	0.031	0.043	0.012	0.035	0.01	0.107	0.014	0.091	0.012	0.011	0.009	0.043	0.096	0.015	0.055	20.4	94.2	557	82.8	259
T38	308	116	75.3	4.87	31	4.89	0.462	0.042	0.038	0.016	0.133	0	0.112	0.021	0.026	0.037	0.025	0.033	0.067	0.015	0.054	0.215	0.055	0.387	0.276	0.051	0.185	0.107	0.189	0.04	0.102	0.021	0.071	0.011	0.089	0.009	0.102	0.012	0.017	0.011	0.034	0.099	0.013	0.052	36.3	97.9	544	103	214
T40	517	108	62.2	8.27	51.4	8.43	0.5	0.065	0.038	0.023	0.199	0.02	0.196	0.032	0.025	0.045	0.034	0.129	0.086	0.022	0.058	0.187	0.163	0.372	0.264	0.052	0.259	0.086	0.184	0.075	0.099	0.046	0.065	0.018	0.166	0.011	0.11	0.03	0.016	0.016	0.084	0.179	0.013	0.098	53.9	146	617	180	298
T41	333	74	79.1	3.98	43.8	10.2	0.828	0.046	0.025	0.023	0.246	0.026	0.168	0.034	0.038	0.041	0.031	0.027	0.101	0.019	0.067	0.257	0.043	0.439	0.431	0.072	0.237	0.092	0.246	0.057	0.142	0.025	0.113	0.019	0.2	0.015	0.114	0.019	0.024	0.016	0.088	0.178	0.016	0.134	52.2	145	548	183	388
T42	346	133	34.8	0.591	56.9	7.3	1.14	0.036	0.024	0.024	0.315	0.021	0.182	0.021	0.019	0.035	0.021	0	0.081	0.021	0.035	0.199	0.023	0.178	0.182	0.046	0.077	0.083	0.092	0.033	0.05	0.018	0.042	0.011	0.149	0	0.097	0.016	0.017	0.012	0.045	0.132	0.014	0.104	22	58.9	495	103	298
T43	428	96.3	78.6	13.6	40.8	6.94	0.488	0.041	0.034	0.02	0.199	0	0.133	0.024	0.034	0.046	0.021	0.04	0.109	0.015	0.049	0.409	0.078	0.522	0.311	0.045	0.172	0.083	0.141	0.041	0.094	0.021	0.074	0.009	0.147	0.01	0.105	0.013	0.015	0.013	0.058	0.189	0.011	0.085	66.1	136	564	161	334
T44	423	111	87.2	18.2	38.2	3.47	0.718	0.043	0.044	0.018	0.461	0.025	0.195	0.03	0.03	0.035	0.033	0.021	0.064	0.019	0.038	0.165	0.034	0.193	0.21	0.056	0.098	0.097	0.099	0.034	0.056	0.012	0.039	0.011	0.132	0.009	0.086	0.01	0.013	0.01	0.053	0.102	0.012	0.069	60.4	107	508	173	353
T45	504	195	104	17.6	68.3	4.38	1.04	0.058	0.032	0	0.437	0.024	0.275	0.021	0.03	0.066	0.029	0.038	0.075	0.02	0.045	0.252	0.035	0.242	0.363	0.061	0.142	0.094	0.161	0.037	0.065	0.018	0.069	0.014	0.158	0.015	0.101	0.011	0.016	0.014	0.039	0.126	0.013	0.107	67.5	136	763	138	437
T46	472	101	70.1	11.8	53.2	6.14	1.02	0.074	0.034	0	0.239	0.023	0.163	0.025	0.024	0.048	0.04	0.036	0.069	0.019	0.042	0.21	0.032	0.213	0.227	0.042	0.09	0.09	0.123	0.028	0.048	0.019	0.046	0.012	0.1	0.011	0.089	0.014	0.011	0.011	0.036	0.112	0.014	0.097	43.4	101	438	315	377
T47	440	120	76.3	16.8	51.3	8.47	0.594	0.056	0.042	0	0.238	0	0.162	0.028	0.035	0.055	0.02	0.039	0.181	0.02	0.097	0.711	0.053	1.15	0.859	0.075	0.432	0.101	0.386	0.062	0.212	0.041	0.196	0.025	0.191	0.014	0.118	0.021	0.034	0.02	0.067	0.193	0.016	0.128	35.2	152	594	195	330
T48	294	105	71.9	0.75	37.1	14.3	0.524	0.084	0.03	0.017	0.193	0.021	0.145	0.04	0.027	0.04	0.023	0.056	0.169	0.029	0.072	0.576	0.088	0.926	0.478	0.065	0.356	0.092	0.271	0.084	0.225	0.04	0.137	0.016	0.227	0.012	0.14	0.024	0.034	0.019	0.077	0.307	0.02	0.175	39.5	103	530	86.4	307
T49	431	142	71.7	10.7	59.3	9.51	0.632	0.402	0.049	0.019	0.217	0.023	0.145	0.027	0.044	0.051	0.031	0.066	0.089	0.022	0.221	0.312	0.112	0.397	0.257	0.055	0.202	0.103	0.188	0.052	0.122	0.042	0.063	0.017	0.154	0.015	0.105	0.023	0.015	0.019	0.06	0.199	0.015	0.103	57.9	157	694	126	497
T5	470	75.2	62.9	3.9	46.2	6.31	0.843	0.034	0.04	0.014	0.207	0	0.171	0.034	0.033	0.039	0.025	0.104	0.119	0.018	0.058	0.412	0.194	0.662	0.491	0.056	0.33	0.101	0.263	0.068	0.167	0.055	0.112	0.022	0.129	0.013	0.109	0.024	0.024	0.017	0.05	0.167	0.016	0.089	50.6	103	634	96.1	288
T50	344	91.1	59.7	4.09	26.3	5.97	0.235	0.029	0.025	0	0.096	0.016	0.132	0.023	0.032	0.048	0.024	0.036	0.073	0.018	0.054	0.337	0.056	0.453	0.353	0.055	0.159	0.089	0.16	0.041	0.102	0.023	0.08	0.013	0.131	0.012	0.105	0.011	0.021	0.013	0.044	0.163	0.013	0.104	41.8	85.3	547	68.9	335
T51	398	121	77.5	8.26	29.9	4.56	0.427	0.033	0.031	0.015	0.115	0.018	0.083	0.02	0.025	0.039	0.02	0.035	0.054	0.019	0.038	0.204	0.061	0.238	0.313	0.053	0.093	0.082	0.094	0.03	0.055	0.021	0.055	0.012	0.084	0.009	0.084	0.01	0.014	0.012	0.031	0.095	0.012	0.107	45.6	108	585	125	274
T52	551	140	80.5	14.7	44.8	6.3	0.578	0.043	0.033	0	0.166	0.02	0.16	0.028	0.034	0.044	0.025	0.044	0.081	0.018	0.06	0.194	0.029	0.306	0.329	0.042	0.14	0.116	0.151	0.034	0.074	0.02	0.057	0	0.11	0.009	0.093	0.011	0.013	0.011	0.034	0.12	0.009	0.078	34.5	121	425	260	254
T53	527	151	74	11.8	48.4	6.17	0.538	0.052	0.034	0	0.156	0.025	0.156	0.032	0.034	0.042	0.028	0.027	0.092	0.02	0.07	0.209	0.041	0.307	0.435	0.063	0.133	0.099	0.161	0.038	0.09	0.021	0.075	0.013	0.11	0.012	0.094	0.014	0.016	0.014	0.035	0.144	0.012	0.104	34.9	119	485	251	257
T54	420	111	0	9.03	60.2	6.24	0.415	0.038	0.029	0.024	0.32	0.02	0.116	0.037	0.035	0.051	0.022	0.026	0.064	0.025	0.032	0.228	0.023	0.279	0.259	0.052	0.088	0.093	0.115	0.034	0.053	0.013	0.049	0.013	0.142	0.012	0.1	0	0.014	0.012	0.06	0.151	0.015	0.088	58.2	131	602	130	461
T55	567	97.3	71.6	4.68	62.5	8.11	0.912	0.058	0.032	0.015	0.247	0	0.138	0.026	0.019	0.033	0.021	0.031	0.094	0.014	0.035	0.268	0.031	0.338	0.254	0.036	0.079	0.094	0.129	0.027	0.052	0.013	0.042	0.008	0.12	0.009	0.096	0.014	0.012	0.011	0.039	0.13	0.012	0.067	31.8	97.3	581	146	231
T57	550	131	65.2	2.77	64.6	8.51	0.898	0.054	0.027	0.019	0.245	0.022	0.166	0.023	0.028	0.042	0.032	0.129	0.134	0.022	0.057	0.322	0.143	0.471	0.246	0.049	0.233	0.083	0.161	0.07	0.088	0.064	0.058	0.019	0.112	0.01	0.097	0.019	0.014	0.014	0.038	0.1	0.016	0.055	41.7	107	580	125	267
T58	338	37.3	52.1	8.58	43.3	5.46	0.643	0.031	0.027	0	0.164	0	0.106	0.027	0.027	0.044	0.021	0.023	0.092	0.017	0.04	0.216	0.029	0.215	0.265	0.053	0.067	0.095	0.109	0.027	0.044	0.023	0.038	0.012	0.107	0.008	0.091	0.008	0.013	0.01	0.033	0.148	0.011	0.098	32	89	550	131	216
T59	417	103	44.6	25.5	42	5.59	0.523	0.04	0.031	0.019	0.174	0.023	0.125	0	0.027	0.046	0.037	0.036	0.094	0.02	0.06	0.276	0.055	0.479	0.367	0.052	0.202	0.082	0.224	0.038	0.094	0.028	0.074	0.015	0.103	0.009	0.093	0.011	0.014	0.014	0.034	0.104	0.009	0.055	44.5	124	521	163	238
T60	507	135	0	4.2	43.7	6.98	0.472	0.046	0.033	0.018	0.152	0.029	0.133	0.04	0.024	0.055	0.025	0.04	0.092	0	0.086	0.387	0.064	0.567	0.546	0.061	0.261	0.097	0.242	0.047	0.157	0.032	0.158	0.018	0.137	0.012	0.099	0.014	0.031	0.015	0.047	0.184	0.017	0.153	56.3	112	585	106	356
T61	604	141	0	1.58	55.1	6.9	0.95	0.038	0.032	0.015	0.355	0.025	0.168	0.027	0.025	0.045	0.028	0.051	0.148	0.02	0.07	0.614	0.063	0.851	0.627	0.046	0.249	0.087	0.232	0.052	0.147	0.026	0.139	0.017	0.155	0.013	0.115	0.016	0.032	0.018	0.072	0.18	0.016	0.141	55.6	87.7	655	187	374
T63	454	69.5	0	0.147	32.5	4.08	0.367	0.034	0.029	0.016	0.178	0.016	0.159	0.027	0.028	0.04	0.027	0.029	0.063	0.012	0.04	0.172	0.046	0.252	0.229	0.042	0.116	0.091	0.133	0.033	0.043	0.023	0.048	0.011	0.096	0.009	0.099	0.011	0.012	0.012	0.033	0.088	0.012	0.052	30.2	94.5	513	148	206
T64	347	176	0	7.7	56.2	6.78	0.435	0.044	0.029	0.021	0.17	0.024	0.129	0.028	0.027	0.051	0	0.038	0.096	0.018	0.057	0.324	0.047	0.522	0.437	0.056	0.181	0.097	0.204	0.043	0.114	0.025	0.099	0.018	0.135	0.012	0.102	0.018	0.02	0.015	0.045	0.171	0.012	0.134	57.9	121	739	98.1	465
T65	472	89.7	46.8	1.95	26.7	4.82	0.452	0.047	0.038	0.014	0.122	0.018	0.086	0.024	0.03	0.036	0.023	0.02	0.054	0.018	0.049	0.179	0.048	0.269	0.283	0.057	0.103	0.094	0.123	0.029	0.059	0.025	0.049	0.013	0.071	0.01	0.091	0.01	0.011	0.012	0.027	0.076	0.011	0.05	17.2	77.6	513	99.6	216
T68	447	129	0	3.85	50.8	7.38	0.683	0.038	0.031	0	0.147	0.023	0.169	0.022	0.026	0.039	0.027	0.031	0.084	0.02	0.058	0.292	0.065	0.396	0.489	0.061	0.177	0.102	0.192	0.041	0.096	0.038	0.092	0.018	0.116	0.009	0.091	0.014	0.018	0.016	0.035	0.133	0.013	0.11	28.6	118	540	149	289
T69	517	92.8	65	2.58	40.2	5.63	0.812	0.039	0.024	0	0.17	0.018	0.092	0.026	0.033	0.041	0.019	0.027	0.072	0.025	0.04	0.156	0.022	0.194	0.239	0.043	0.091	0.097	0.123	0.023	0.064	0.012	0.06	0.012	0.08	0.009	0.097	0.008	0.014	0.01	0.022	0.081	0.01	0.065	33	92.3	469	96.7	344
T71	678	107	78.6	13.3	51.4	6.89	0.62	0.065	0.041	0	0.268	0.031	0.261	0.042	0.037	0.057	0.04	0.032	0.077	0.027	0.061	0.227	0.048	0.258	0.436	0.057	0.133	0.079	0.162	0.039	0.08	0.026	0.085	0.017	0.125	0.013	0.096	0.01	0.017	0.018	0.042	0.115	0.015	0.1	42	136	665	131	289
T72	406	121	77.4	2.07	39.3	5.23	0.629	0.039	0.025	0.014	0.273	0.022	0.168	0.023	0.024	0.037	0.027	0.025	0.082	0.019	0.039	0.217	0.037	0.268	0.293	0.042	0.092	0.089	0.11	0.029	0.058	0.012	0.059	0.009	0.094	0.01	0.092	0.011	0.014	0.012	0.035	0.096	0.011	0.059	33.2	135	689	70	358
T73	227	47.1	37.9	0	30.5	6.79	0.367	0.037	0.023	0.014	0.132	0.018	0.067	0.018	0.028	0.038	0.023	0.03	0.093	0.013	0.058	0.304	0.038	0.49	0.397	0.045	0.19	0.092	0.195	0.04	0.094	0.019	0.08	0.011	0.126	0.008	0.105	0.01	0.015	0.009	0.046	0.099	0.013	0.058	32.1	103	464	56.7	195
T74	306	102	50.3	0	32.1	5.02	0.48	0.032	0.026	0.016	0.128	0.016	0.109	0.019	0.033	0.033	0.018	0.018	0.077	0	0.043	0.162	0.041	0.207	0.236	0.042	0.098	0.088	0.128	0.032	0.054	0.023	0.049	0.012	0.076	0.012	0.1	0.01	0.012	0.014	0.037	0.091	0.013	0.054	29.5	82.5	522	48.8	257
T75	310	97.3	58.9	0	25.4	5.64	0.319	0.034	0.038	0.016	0.108	0.018	0.094	0.02	0.028	0.032	0.019	0.023	0.075	0.012	0.05	0.218	0.024	0.342	0.358	0.039	0.105	0.09	0.146	0.028	0.068	0.017	0.066	0.01	0.098	0.009	0.102	0.009	0.016	0.012	0.039	0.106	0.014	0.06	15.8	97.1	467	57.4	262
T77	290	110	64.5	0	41.5	6.6	0.501	0.038	0.031	0	0.161	0.015	0.123	0.021	0.025	0.035	0.021	0.026	0.125	0.015	0.047	0.322	0.042	0.454	0.486	0.055	0.142	0.084	0.189	0.032	0.09	0.025	0.084	0.012	0.09	0.007	0.098	0.011	0.017	0.011	0.025	0.107	0.013	0.08	28.8	112	543	84.9	282
T78	365	84.2	49.6	3.87	48.3	6.98	0.5	0.034	0.026	0.016	0.164	0.016	0.131	0.024	0.025	0.041	0.025	0.067	0.174	0	0.065	0.538	0.113	1.07	0.572	0.059	0.379	0.088	0.314	0.069	0.167	0.043	0.135	0.017	0.162	0.011	0.108	0.02	0.021	0.016	0.05	0.143	0.013	0.08	44.2	114	452	141	244
T79	516	144	81.3	7.34	39.3	5.55	0.794	0.035	0.034	0.022	0.199	0.031	0.089	0.017	0.027	0.035	0.024	0.046	0.088	0.021	0.046	0.188	0.054	0.272	0.223	0.044	0.104	0.092	0.127	0.034	0.056	0.023	0.043	0.011	0.093	0.01	0.1	0.012	0.011	0.011	0.035	0.101	0.015	0.054	32.8	83.3	393	201	254
T8	788	239	0	25.4	63.8	9.85	0.824	0.065	0.054	0.014	0.231	0.037	0.253	0.043	0.035	0.063	0.027	0.047	0.09	0.017	0.06	0.209	0.064	0.303	0.326	0.065	0.196	0.084	0.165	0.042	0.102	0.019	0.082	0	0.16	0.012	0.097	0.019	0	0.015	0.062	0.165	0.015	0.096	118	198	519	382	534
T80	370	74.9	69.7	0	36.3	4.78	0.54	0.033	0.024	0	0.179	0.017	0.115	0.025	0.029	0.036	0.025	0.024	0.069	0.017	0.034	0.164	0.033	0.201	0.315	0.038	0.087	0.092	0.109	0.024	0.045	0.012	0.052	0.011	0.083	0.009	0.098	0.009	0.014	0.01	0.03	0.088	0.009	0.077	18.5	95.6	479	162	252
T81	310	173	58.4	0	40.4	5.92	0.363	0.045	0.025	0.017	0.165	0.017	0.149	0.028	0.027	0.031	0.029	0.026	0.089	0.016	0.045	0.266	0.04	0.414	0.357	0.05	0.121	0.094	0.159	0.028	0.077	0.019	0.063	0.012	0.095	0.008	0.105	0.011	0.018	0.012	0.024	0.124	0.013	0.062	34.7	80.6	615	62.1	265
T83	209	89.5	30	0	46.2	5.76	0.454	0.027	0.027	0	0.439	0.017	0.126	0.024	0.037	0.041	0.026	0.031	0.073	0.021	0.043	0.221	0.048	0.304	0.412	0.052	0.116	0.085	0.118	0.028	0.056	0.017	0.062	0.012	0.115	0.008	0.09	0.009	0.014	0.012	0.036	0.095	0.01	0.099	11.6	43.3	635	34.4	379
T86	445	65.4	81.2	5.94	29.9	3.54	0.37	0.026	0.034	0.014	0.118	0.014	0.075	0.018	0.031	0.03	0.014	0.028	0.052	0	0.03	0.131	0.021	0.176	0.185	0.034	0.051	0.097	0.082	0.017	0.027	0.009	0.025	0.009	0.066	0.009	0.088	0.007	0.011	0.009	0.026	0.077	0.011	0.052	32.2	98.2	469	119	219
T88	426	106	56.9	0	27.4	4.16	0.391	0.025	0.029	0	0.184	0.015	0.106	0.026	0.027	0.036	0.021	0.021	0.063	0.02	0.044	0.201	0.021	0.224	0.328	0.045	0.081	0.092	0.112	0.019	0.042	0.01	0.058	0.009	0.067	0	0.091	0.008	0.012	0.009	0.024	0.061	0.009	0.055	37	106	542	65.2	245
T89	332	109	69.9	2.52	31.4	3.69	0.331	0.032	0.032	0.023	0.166	0.02	0.109	0.02	0.027	0.033	0.025	0.029	0.051	0.014	0.038	0.116	0.017	0.121	0.186	0.038	0.072	0.097	0.095	0.024	0.046	0.011	0.047	0.011	0.072	0.011	0.095	0.008	0.014	0.008	0.025	0.07	0.01	0.049	34.9	89.9	344	204	253
T9	557	133	68.6	21.6	67.1	7.09	1.02	0.06	0.04	0.015	0.303	0.032	0.12	0.033	0.031	0.05	0.024	0.035	0.079	0.019	0.052	0.275	0.064	0.423	0.388	0.057	0.135	0.122	0.179	0.042	0.111	0.027	0.097	0	0.097	0.013	0.091	0.016	0.02	0	0.027	0.108	0.012	0.083	49	118	700	141	376
T92	448	112	83.5	1.86	48.6	3.91	0.751	0.038	0.032	0.02	0.332	0.021	0.194	0	0.027	0.042	0.026	0.024	0.044	0.017	0.032	0.116	0.016	0.108	0.164	0.035	0.04	0.1	0.065	0.021	0.018	0.009	0.021	0.009	0.063	0.007	0.091	0.008	0.01	0.011	0.026	0.059	0.01	0.061	27.2	101	737	127	425
T97	309	113	58.6	0	23.5	5.32	0.278	0.032	0.026	0.016	0.073	0.02	0.051	0.014	0.028	0.03	0.018	0.023	0.06	0.014	0.05	0.211	0.021	0.296	0.318	0.032	0.126	0.092	0.153	0.028	0.075	0.017	0.073	0.011	0.071	0.008	0.101	0	0.015	0.012	0.026	0.085	0.014	0.06	14.7	53.7	435	53.8	229
[truncated: 162 more columns]

## Sheet: Table_S3
label_var	Name	logFC	adj.P.Val
Putrescine	Putrescine	-1.68142	1.61118e-40
PC ae C40:3	PC O-40:3	-0.693741	3.11437e-39
PC ae C38:2	PC O-38:2	-0.520656	2.8163e-33
PC ae C38:3	PC O-38:3	-0.540734	3.1183e-32
PC ae C44:3	PC O-44:3	-0.42273	3.65533e-31
PC aa C42:4	PC 42:4	-0.4367	3.21115e-29
PC ae C40:5	PC O-40:5	-0.397638	4.82973e-28
PC aa C26:0	PC 26:0	0.357964	7.82118e-28
C18:1-OH	Hydroxyoctadecenoylcarnitine	0.194132	1.66507e-27
PC ae C38:0	PC O-38:0	-0.396292	7.19803e-27
PC ae C36:1	PC O-36:1	-0.387909	7.24926e-26
PC ae C40:4	PC O-40:4	-0.371829	8.13911e-26
C5-M-DC	Methylglutarylcarnitine	0.180791	8.1847e-26
PC ae C40:2	PC O-40:2	-0.355916	1.82098e-25
PC ae C42:2	PC O-42:2	-0.342606	6.21643e-25
PC ae C40:1	PC O-40:1	-0.341137	4.87909e-23
PC aa C42:5	PC 42:5	-0.311822	5.93829e-23
Creatinine	Creatinine	-0.232148	4.40457e-22
PC ae C42:3	PC O-42:3	-0.30613	5.37583e-21
PC aa C36:0	PC 36:0	-0.34068	1.1669e-20
PC ae C42:1	PC O-42:1	-0.339114	1.27283e-20
Valine	Valine	-0.175228	2.56971e-20
PC ae C38:1	PC O-38:1	-0.703272	5.22823e-20
PC aa C36:6	PC 36:6	-0.399222	6.24518e-20
PC aa C38:0	PC 38:0	-0.250146	4.18221e-18
C12-DC	Dodecanedioylcarnitine	0.0847954	2.84183e-17
PC aa C36:2	PC 36:2	-0.196362	1.29102e-16
PC ae C36:2	PC O-36:2	-0.233625	4.70503e-16
PC aa C40:2	PC 40:2	-0.523481	4.84503e-16
PC ae C30:1	PC O-30:1	0.594532	5.61532e-16
PC ae C34:2	PC O-34:2	-0.210183	9.21323e-16
PC ae C42:4	PC O-42:4	-0.253385	1.29869e-15
PC ae C36:3	PC O-36:3	-0.202891	1.75826e-15
PC aa C36:1	PC 36:1	-0.214966	1.39311e-14
lysoPC a C18:1	lysoPC 18:1	-0.258333	1.44939e-13
PC aa C34:4	PC 34:4	-0.288877	2.4927e-13
PC ae C38:6	PC O-38:6	-0.194915	3.1267e-13
Tryptophan	Tryptophan	-0.164624	3.91827e-13
lysoPC a C18:0	lysoPC 18:0	-0.291501	5.39142e-13
PC aa C34:3	PC 34:3	-0.219241	1.13294e-12
PC aa C38:3	PC 38:3	-0.209238	1.44459e-11
Phenylalanine	Phenylalanine	-0.130622	1.54614e-11
PC ae C34:3	PC O-34:3	-0.193059	2.51528e-11
PC aa C42:1	PC 42:1	-0.175972	1.66808e-10
PC aa C40:4	PC 40:4	-0.204271	1.95002e-10
Tyrosine	Tyrosine	-0.121927	2.45624e-10
PC aa C32:2	PC 32:2	-0.230664	8.56347e-10
PC ae C38:4	PC O-38:4	-0.154177	2.79401e-09
lysoPC a C17:0	lysoPC 17:0	-0.243214	4.29492e-09
PC aa C42:2	PC 42:2	-0.304839	4.59138e-09
PC ae C44:4	PC O-44:4	-0.147505	1.40466e-08
PC ae C34:1	PC O-34:1	-0.136809	1.81506e-08
PC ae C36:4	PC O-36:4	-0.141599	2.8608e-08
PC aa C32:3	PC 32:3	-0.122136	3.41556e-08
C3-DC (C4-OH)	Hydroxypropionylcarnitine	0.170405	1.59248e-07
lysoPC a C26:1	lysoPC 26:1	0.446105	1.69236e-07
PC aa C34:1	PC 34:1	-0.127028	1.79722e-07
C16:1	Hexadecenoylcarnitine	-0.0783502	2.91355e-07
PC aa C36:5	PC 36:5	-0.206293	3.58887e-07
PC aa C40:6	PC 40:6	-0.159746	4.35881e-07
PC ae C36:5	PC O-36:5	-0.136562	5.61729e-07
PC aa C38:6	PC 38:6	-0.138933	8.14277e-07
Glutamine	Glutamine	0.101015	1.10832e-06
PC aa C28:1	PC 28:1	-0.121285	1.34146e-06
C4:1	Hydroxybutyrylcarnitine	0.316748	2.92067e-06
PC ae C38:5	PC O-38:5	-0.113193	3.02213e-06
PC aa C34:2	PC 34:2	-0.0850919	3.16068e-06
lysoPC a C16:0	lysoPC 16:0	-0.162018	4.82995e-06
PC aa C40:3	PC 40:3	-0.33218	5.28722e-06
C0	Carnitine	-0.113472	5.47284e-06
PC aa C38:5	PC 38:5	-0.114422	1.15893e-05
SM (OH) C22:2	SM (OH) C22:2	-0.109978	1.93572e-05
PC aa C38:4	PC 38:4	-0.112341	1.99222e-05
SM (OH) C14:1	SM (OH) C14:1	-0.0999657	2.2454e-05
PGF	PGF	-0.0840908	2.66983e-05
Aspartate	Aspartate	0.851072	3.21145e-05
lysoPC a C20:4	lysoPC 20:4	-0.135442	3.98724e-05
Threonine	Threonine	-0.0802598	5.05967e-05
PC aa C40:5	PC 40:5	-0.128	7.48457e-05
Glutamate	Glutamate	-0.175714	0.000172564
Alanine	Alanine	-0.101109	0.000175873
PC aa C32:0	PC 32:0	-0.08091	0.000275268
C5:1	Tiglylcarnitine	0.154008	0.000321787
C3	Propionylcarnitine	-0.134656	0.000341054
SM C20:2	SM C20:2	0.193626	0.000356665
Leucine	Leucine	-0.0706969	0.000388495
C18	Octadecanoylcarnitine	-0.087178	0.000440631
SM C26:1	SM C26:1	0.361088	0.000575438
SM C16:1	SM C16:1	-0.0760788	0.00065233
IL13	IL13	-0.110539	0.000699612
lysoPC a C20:3	lysoPC 20:3	-0.233067	0.000802326
PC ae C36:0	PC O-36:0	-0.113874	0.00101911
Methionine	Methionine	0.083922	0.00122389
Serine	Serine	-0.840696	0.00123643
PC aa C30:0	PC 30:0	-0.0833158	0.00134699
lysoPC a C26:0	lysoPC 26:0	0.120407	0.00145786
C6:1	Hexenoylcarnitine	0.178989	0.00179432
PC aa C40:1	PC 40:1	-0.151896	0.0021055
C5-DC (C6-OH)	Glutarylcarnitine	0.115298	0.00244265
C5:1-DC	Glutaconylcarnitine	0.1618	0.00326904
CCL3	CCL3	-0.161439	0.00326904
PC ae C34:0	PC O-34:0	-0.10431	0.00396383
PC aa C36:4	PC 36:4	-0.0690355	0.00414373
PC ae C42:5	PC O-42:5	-0.178154	0.0043152
Taurine	Taurine	-0.654379	0.00485965
PC ae C32:1	PC O-32:1	-0.0665149	0.00560159
lysoPC a C14:0	lysoPC 14:0	-0.183258	0.00599758
CCL26	CCL26	-0.168726	0.00719605
C14:1	Tetradecenoylcarnitine	0.125735	0.00843727
SM C26:0	SM C26:0	0.215799	0.00953832
C5	Valerylcarnitine	-0.0704445	0.0106925
C16:2	Hexadecadienylcarnitine	0.103165	0.0113016
Asparagine	Asparagine	0.71002	0.0119312
Proline	Proline	-0.0670377	0.0138316
C3:1	Propenoylcarnitine	0.27893	0.0156012
IFNG	IFNG	-0.0941702	0.0158498
PC aa C42:6	PC 42:6	-0.120598	0.0178007
lysoPC a C28:1	lysoPC 28:1	0.126525	0.0215161
lysoPC a C24:0	lysoPC 24:0	-0.0603237	0.0215161
Arginine	Arginine	-0.0640426	0.0215161
IL12A	IL12A	-0.267097	0.0254649
IL7	IL7	-0.0922379	0.0257328
PC ae C30:2	PC O-30:2	-0.0572272	0.0297534
C16-OH	Hydroxyhexadecanoylcarnitine	0.0603772	0.0391059
PC aa C24:0	PC 24:0	0.130935	0.0435036
CXCL10	CXCL10	-0.355292	0.0469942
CCL4	CCL4	-0.262065	0.0494682

## Sheet: Table_S4
Variable Label	Putrescine	PC ae C40:3	PC ae C38:2	PC ae C38:3	PC ae C44:3	PC aa C42:4	PC ae C40:5	PC aa C26:0	C18:1-OH	PC ae C38:0	PC ae C36:1	PC ae C40:4	C5-M-DC	PC ae C40:2	PC ae C42:2	PC ae C40:1	PC aa C42:5	Creatinine	PC ae C42:3	PC aa C36:0	PC ae C42:1	Val	PC ae C38:1	PC aa C36:6	PC aa C38:0	C12-DC	PC aa C36:2	PC ae C36:2	PC aa C40:2	PC ae C30:1	PC ae C34:2	PC ae C42:4	PC ae C36:3	PC aa C36:1	lysoPC a C18:1	PC aa C34:4	PC ae C38:6	Trp	lysoPC a C18:0	PC aa C34:3	PC aa C38:3	Phe	PC ae C34:3	PC aa C42:1	PC aa C40:4	Tyr	PC aa C32:2	PC ae C38:4	lysoPC a C17:0
Putrescine	1	0.729782	0.749536	0.678631	0.70837	0.685322	0.683623	-0.693836	-0.695115	0.656163	0.666748	0.6832	-0.734599	0.677587	0.673281	0.629898	0.639615	0.670597	0.67501	0.630198	0.638	0.619494	0.716337	0.586694	0.624277	-0.617147	0.637793	0.621601	0.715511	-0.69302	0.630997	0.618115	0.643409	0.564336	0.520188	0.489947	0.535583	0.488452	0.484309	0.510582	0.469156	0.515581	0.57895	0.504615	0.430912	0.426239	0.456309	0.464511	0.402893
PC ae C40:3	0.729782	1	0.944013	0.961197	0.94701	0.936255	0.939898	-0.571722	-0.614544	0.884491	0.925644	0.955352	-0.684393	0.944056	0.943366	0.895464	0.899702	0.747181	0.925121	0.840031	0.890419	0.735561	0.929999	0.806877	0.824916	-0.69019	0.792039	0.820646	0.931205	-0.596564	0.781651	0.866715	0.806109	0.753126	0.752755	0.706034	0.770132	0.691252	0.753845	0.718479	0.712848	0.727421	0.68496	0.773565	0.742738	0.64217	0.579529	0.7985	0.70884
PC ae C38:2	0.749536	0.944013	1	0.941981	0.927841	0.92684	0.895418	-0.554007	-0.62329	0.895105	0.933737	0.914796	-0.677365	0.923948	0.929207	0.899743	0.887638	0.763901	0.905715	0.838863	0.899814	0.742833	0.940702	0.821949	0.822685	-0.665825	0.857799	0.892457	0.933193	-0.582304	0.817354	0.830634	0.842539	0.768579	0.78217	0.715864	0.758748	0.697522	0.755706	0.772672	0.688693	0.711649	0.738976	0.733336	0.705948	0.625923	0.64339	0.750368	0.745926
PC ae C38:3	0.678631	0.961197	0.941981	1	0.934179	0.938415	0.916283	-0.534208	-0.619219	0.90844	0.955384	0.928279	-0.662251	0.934198	0.938927	0.896842	0.923766	0.750722	0.8963	0.83238	0.896516	0.751148	0.922747	0.852388	0.802909	-0.68165	0.814893	0.854177	0.912468	-0.567942	0.79536	0.82708	0.824379	0.793758	0.782972	0.773911	0.766705	0.722106	0.791121	0.79272	0.79435	0.728171	0.672079	0.735518	0.796666	0.652889	0.662148	0.812497	0.778713
PC ae C44:3	0.70837	0.94701	0.927841	0.934179	1	0.946394	0.935041	-0.501453	-0.601271	0.911981	0.912361	0.940165	-0.650971	0.92046	0.949617	0.914505	0.91749	0.724196	0.935739	0.873337	0.908846	0.724037	0.928609	0.844489	0.865429	-0.667062	0.806223	0.8366	0.916268	-0.534239	0.82154	0.871085	0.836818	0.748097	0.761222	0.729479	0.815203	0.685548	0.748047	0.754119	0.711295	0.696559	0.729644	0.813268	0.739607	0.610287	0.635153	0.794753	0.702399
PC aa C42:4	0.685322	0.936255	0.92684	0.938415	0.946394	1	0.927292	-0.524046	-0.60264	0.906793	0.912571	0.940488	-0.652916	0.908997	0.946246	0.92069	0.952255	0.759696	0.914522	0.843035	0.923098	0.738382	0.908557	0.837367	0.821488	-0.668535	0.816533	0.807958	0.934487	-0.553033	0.782044	0.864088	0.795914	0.786827	0.787498	0.742297	0.783782	0.717978	0.797738	0.75562	0.74496	0.736993	0.696913	0.789065	0.807128	0.664215	0.625971	0.787876	0.74291
PC ae C40:5	0.683623	0.939898	0.895418	0.916283	0.935041	0.927292	1	-0.528565	-0.549901	0.886735	0.909012	0.979307	-0.632784	0.92049	0.938428	0.888782	0.905523	0.747723	0.937706	0.872695	0.852035	0.723295	0.894283	0.799897	0.891631	-0.661737	0.802345	0.833635	0.877121	-0.553654	0.830806	0.899789	0.850719	0.771303	0.777053	0.68956	0.862851	0.701922	0.74243	0.700268	0.691492	0.717744	0.735275	0.846491	0.75735	0.639711	0.579726	0.870978	0.704381
PC aa C26:0	-0.693836	-0.571722	-0.554007	-0.534208	-0.501453	-0.524046	-0.528565	1	0.767288	-0.51838	-0.486642	-0.527305	0.716549	-0.491965	-0.483465	-0.462777	-0.501054	-0.598156	-0.455595	-0.470157	-0.42951	-0.539724	-0.512604	-0.455351	-0.412796	0.583941	-0.43231	-0.399513	-0.502901	0.913668	-0.382518	-0.406759	-0.395142	-0.392847	-0.394395	-0.360154	-0.376693	-0.417869	-0.392139	-0.322564	-0.392393	-0.381829	-0.359833	-0.27566	-0.329439	-0.326609	-0.253643	-0.319559	-0.296294
C18:1-OH	-0.695115	-0.614544	-0.62329	-0.619219	-0.601271	-0.60264	-0.549901	0.767288	1	-0.635613	-0.556214	-0.550907	0.741005	-0.521459	-0.560439	-0.583782	-0.573595	-0.57902	-0.521102	-0.536655	-0.565433	-0.544789	-0.596472	-0.626289	-0.462216	0.697312	-0.505723	-0.473337	-0.600672	0.75639	-0.466201	-0.425955	-0.469936	-0.437137	-0.474089	-0.55747	-0.440322	-0.433642	-0.485357	-0.50776	-0.485932	-0.358639	-0.418819	-0.319206	-0.395185	-0.336117	-0.470302	-0.348678	-0.398007
PC ae C38:0	0.656163	0.884491	0.895105	0.90844	0.911981	0.906793	0.886735	-0.51838	-0.635613	1	0.881955	0.887809	-0.602675	0.883967	0.930179	0.952593	0.907238	0.740648	0.907737	0.891852	0.899463	0.761095	0.861836	0.953596	0.868752	-0.657268	0.83379	0.837819	0.865383	-0.527356	0.808704	0.795444	0.814543	0.771682	0.788913	0.840639	0.859361	0.727017	0.806583	0.833551	0.761732	0.7159	0.701582	0.769295	0.746693	0.666634	0.732324	0.778495	0.766459
PC ae C36:1	0.666748	0.925644	0.933737	0.955384	0.912361	0.912571	0.909012	-0.486642	-0.556214	0.881955	1	0.908756	-0.642239	0.950278	0.919632	0.860589	0.883124	0.7569	0.901617	0.839631	0.832352	0.729287	0.918873	0.819266	0.824608	-0.631647	0.806773	0.900294	0.87375	-0.503311	0.816739	0.837002	0.834095	0.822086	0.788643	0.712745	0.775288	0.711038	0.745316	0.783717	0.708019	0.71252	0.695544	0.741802	0.726221	0.633882	0.646286	0.796079	0.790323
PC ae C40:4	0.6832	0.955352	0.914796	0.928279	0.940165	0.940488	0.979307	-0.527305	-0.550907	0.887809	0.908756	1	-0.631215	0.928748	0.953517	0.901064	0.910838	0.743804	0.941319	0.864831	0.876527	0.722335	0.900395	0.805977	0.871182	-0.684479	0.811736	0.838512	0.914997	-0.538838	0.823246	0.929033	0.83816	0.779609	0.766678	0.71516	0.851726	0.714905	0.749462	0.711744	0.706851	0.734494	0.732462	0.853499	0.784195	0.648742	0.58417	0.886585	0.718798
C5-M-DC	-0.734599	-0.684393	-0.677365	-0.662251	-0.650971	-0.652916	-0.632784	0.716549	0.741005	-0.602675	-0.642239	-0.631215	1	-0.621636	-0.630674	-0.585762	-0.620731	-0.581587	-0.593147	-0.579337	-0.579618	-0.56612	-0.651676	-0.558659	-0.545247	0.687727	-0.579241	-0.562825	-0.624208	0.713689	-0.558269	-0.566505	-0.576675	-0.545981	-0.493554	-0.478179	-0.486808	-0.476446	-0.484074	-0.484502	-0.507153	-0.435416	-0.531531	-0.44917	-0.480918	-0.370668	-0.425741	-0.458474	-0.415346
PC ae C40:2	0.677587	0.944056	0.923948	0.934198	0.92046	0.908997	0.92049	-0.491965	-0.521459	0.883967	0.950278	0.928748	-0.621636	1	0.94055	0.870951	0.880141	0.745885	0.933041	0.8624	0.844266	0.74305	0.892508	0.813797	0.855841	-0.639623	0.782093	0.854167	0.879083	-0.503193	0.792911	0.867455	0.811764	0.775124	0.750582	0.684013	0.80212	0.694586	0.746375	0.697051	0.70478	0.742906	0.691023	0.778467	0.719743	0.654097	0.582619	0.809363	0.747311
PC ae C42:2	0.673281	0.943366	0.929207	0.938927	0.949617	0.946246	0.938428	-0.483465	-0.560439	0.930179	0.919632	0.953517	-0.630674	0.94055	1	0.935145	0.92607	0.750301	0.959685	0.89967	0.910118	0.73584	0.900969	0.873101	0.88046	-0.653519	0.84728	0.859642	0.911455	-0.50345	0.837521	0.894337	0.85166	0.812417	0.794084	0.769969	0.849777	0.717505	0.784795	0.774103	0.75044	0.729676	0.748525	0.831315	0.799787	0.644715	0.654301	0.837432	0.742496
PC ae C40:1	0.629898	0.895464	0.899743	0.896842	0.914505	0.92069	0.888782	-0.462777	-0.583782	0.952593	0.860589	0.901064	-0.585762	0.870951	0.935145	1	0.894891	0.699136	0.913842	0.875468	0.946294	0.714191	0.872618	0.899911	0.853688	-0.642323	0.838229	0.824293	0.895715	-0.490331	0.806306	0.813667	0.803392	0.752292	0.798153	0.821293	0.828952	0.711679	0.797335	0.810483	0.722154	0.692577	0.711052	0.804126	0.765169	0.634817	0.688925	0.799653	0.747756
PC aa C42:5	0.639615	0.899702	0.887638	0.923766	0.91749	0.952255	0.905523	-0.501054	-0.573595	0.907238	0.883124	0.910838	-0.620731	0.880141	0.92607	0.894891	1	0.72484	0.883328	0.825853	0.903442	0.738168	0.871184	0.849196	0.820394	-0.649999	0.825853	0.820796	0.867592	-0.524844	0.768278	0.824851	0.787816	0.783913	0.762206	0.771488	0.805175	0.719387	0.801601	0.769536	0.79416	0.727296	0.667309	0.787723	0.845136	0.652483	0.657217	0.812032	0.748235
Creatinine	0.670597	0.747181	0.763901	0.750722	0.724196	0.759696	0.747723	-0.598156	-0.57902	0.740648	0.7569	0.743804	-0.581587	0.745885	0.750301	0.699136	0.72484	1	0.74374	0.698869	0.65851	0.788676	0.725277	0.662093	0.670545	-0.527187	0.67835	0.6776	0.729843	-0.611789	0.639505	0.681387	0.642324	0.671379	0.719282	0.557136	0.60728	0.712986	0.709483	0.599677	0.541037	0.755842	0.553064	0.565488	0.560846	0.648957	0.492143	0.542646	0.667088
PC ae C42:3	0.67501	0.925121	0.905715	0.8963	0.935739	0.914522	0.937706	-0.455595	-0.521102	0.907737	0.901617	0.941319	-0.593147	0.933041	0.959685	0.913842	0.883328	0.74374	1	0.881872	0.873136	0.720136	0.883488	0.830241	0.893918	-0.625746	0.827216	0.864289	0.87476	-0.473304	0.849282	0.936704	0.856172	0.776008	0.76243	0.698269	0.846246	0.72015	0.749395	0.735385	0.679714	0.744732	0.756923	0.859247	0.721351	0.656341	0.615958	0.812499	0.720956
PC aa C36:0	0.630198	0.840031	0.838863	0.83238	0.873337	0.843035	0.872695	-0.470157	-0.536655	0.891852	0.839631	0.864831	-0.579337	0.8624	0.89967	0.875468	0.825853	0.698869	0.881872	1	0.798873	0.705271	0.825819	0.845432	0.922346	-0.610241	0.756765	0.808953	0.815539	-0.485948	0.814663	0.800197	0.827351	0.71208	0.690207	0.705072	0.906427	0.635192	0.65788	0.688299	0.633441	0.650943	0.801933	0.815248	0.650982	0.606601	0.589038	0.784721	0.640802
PC ae C42:1	0.638	0.890419	0.899814	0.896516	0.908846	0.923098	0.852035	-0.42951	-0.565433	0.899463	0.832352	0.876527	-0.579618	0.844266	0.910118	0.946294	0.903442	0.65851	0.873136	0.798873	1	0.681211	0.871885	0.835953	0.790461	-0.623717	0.803174	0.777943	0.902775	-0.467271	0.746575	0.785292	0.762604	0.685183	0.747862	0.761746	0.743854	0.656061	0.775056	0.7742	0.712947	0.675447	0.654093	0.771375	0.772196	0.591841	0.633332	0.756328	0.709939
Val	0.619494	0.735561	0.742833	0.751148	0.724037	0.738382	0.723295	-0.539724	-0.544789	0.761095	0.729287	0.722335	-0.56612	0.74305	0.73584	0.714191	0.738168	0.788676	0.720136	0.705271	0.681211	1	0.688082	0.705428	0.655712	-0.50202	0.701363	0.667926	0.685135	-0.549461	0.610363	0.633358	0.623786	0.645806	0.667817	0.600566	0.627747	0.792483	0.758932	0.608604	0.632183	0.833364	0.516985	0.531388	0.604455	0.73786	0.552801	0.577663	0.675008
PC ae C38:1	0.716337	0.929999	0.940702	0.922747	0.928609	0.908557	0.894283	-0.512604	-0.596472	0.861836	0.918873	0.900395	-0.651676	0.892508	0.900969	0.872618	0.871184	0.725277	0.883488	0.825819	0.871885	0.688082	1	0.788772	0.806655	-0.655577	0.793215	0.836505	0.913443	-0.54973	0.791439	0.822219	0.816003	0.736303	0.775785	0.679591	0.723921	0.648194	0.725824	0.744455	0.642556	0.655082	0.691897	0.731957	0.667607	0.601251	0.591168	0.739627	0.710571
PC aa C36:6	0.586694	0.806877	0.821949	0.852388	0.844489	0.837367	0.799897	-0.455351	-0.626289	0.953596	0.819266	0.805977	-0.558659	0.813797	0.873101	0.899911	0.849196	0.662093	0.830241	0.845432	0.835953	0.705428	0.788772	1	0.79634	-0.607656	0.787357	0.780514	0.798084	-0.460702	0.762745	0.714473	0.753165	0.767799	0.702822	0.924071	0.82272	0.682679	0.750532	0.851207	0.78895	0.651735	0.648857	0.696567	0.736293	0.647499	0.82376	0.724404	0.714643
PC aa C38:0	0.624277	0.824916	0.822685	0.802909	0.865429	0.821488	0.891631	-0.412796	-0.462216	0.868752	0.824608	0.871182	-0.545247	0.855841	0.88046	0.853688	0.820394	0.670545	0.893918	0.922346	0.790461	0.655712	0.806655	0.79634	1	-0.599084	0.7922	0.838736	0.788383	-0.444648	0.842713	0.822477	0.863643	0.744212	0.700872	0.655121	0.938109	0.636111	0.675885	0.664807	0.635951	0.647092	0.784794	0.877763	0.661896	0.577054	0.55884	0.827583	0.645268
C12-DC	-0.617147	-0.69019	-0.665825	-0.68165	-0.667062	-0.668535	-0.661737	0.583941	0.697312	-0.657268	-0.631647	-0.684479	0.687727	-0.639623	-0.653519	-0.642323	-0.649999	-0.527187	-0.625746	-0.610241	-0.623717	-0.50202	-0.655577	-0.607656	-0.599084	1	-0.555179	-0.551415	-0.690483	0.63487	-0.573199	-0.618666	-0.566286	-0.567913	-0.535317	-0.555151	-0.577673	-0.468072	-0.523631	-0.530251	-0.531185	-0.382403	-0.512831	-0.511704	-0.519071	-0.36422	-0.413453	-0.559673	-0.465272
PC aa C36:2	0.637793	0.792039	0.857799	0.814893	0.806223	0.816533	0.802345	-0.43231	-0.505723	0.83379	0.806773	0.811736	-0.579241	0.782093	0.84728	0.838229	0.825853	0.67835	0.827216	0.756765	0.803174	0.701363	0.793215	0.787357	0.7922	-0.555179	1	0.891887	0.770435	-0.458157	0.875903	0.776501	0.879176	0.860756	0.784277	0.765352	0.786149	0.738719	0.787239	0.843073	0.775172	0.701286	0.788394	0.694787	0.766659	0.637985	0.77642	0.756805	0.702043
PC ae C36:2	0.621601	0.820646	0.892457	0.854177	0.8366	0.807958	0.833635	-0.399513	-0.473337	0.837819	0.900294	0.838512	-0.562825	0.854167	0.859642	0.824293	0.820796	0.6776	0.864289	0.808953	0.777943	0.667926	0.836505	0.780514	0.838736	-0.551415	0.891887	1	0.780388	-0.415307	0.893858	0.805688	0.911442	0.799748	0.761675	0.709792	0.817459	0.705632	0.695308	0.792497	0.669688	0.685702	0.793394	0.750163	0.66865	0.587308	0.70548	0.812061	0.770923
PC aa C40:2	0.715511	0.931205	0.933193	0.912468	0.916268	0.934487	0.877121	-0.502901	-0.600672	0.865383	0.87375	0.914997	-0.624208	0.879083	0.911455	0.895715	0.867592	0.729843	0.87476	0.815539	0.902775	0.685135	0.913443	0.798084	0.788383	-0.690483	0.770435	0.780388	1	-0.533461	0.748021	0.816446	0.763493	0.720302	0.744519	0.713297	0.727966	0.654412	0.716922	0.728943	0.654926	0.679272	0.671204	0.741155	0.704533	0.610889	0.583494	0.729046	0.682678
PC ae C30:1	-0.69302	-0.596564	-0.582304	-0.567942	-0.534239	-0.553033	-0.553654	0.913668	0.75639	-0.527356	-0.503311	-0.538838	0.713689	-0.503193	-0.50345	-0.490331	-0.524844	-0.611789	-0.473304	-0.485948	-0.467271	-0.549461	-0.54973	-0.460702	-0.444648	0.63487	-0.458157	-0.415307	-0.533461	1	-0.411814	-0.421103	-0.433816	-0.395593	-0.438998	-0.379265	-0.387657	-0.426966	-0.446054	-0.375695	-0.41273	-0.385664	-0.38774	-0.302614	-0.354256	-0.352686	-0.285764	-0.343756	-0.323524
PC ae C34:2	0.630997	0.781651	0.817354	0.79536	0.82154	0.782044	0.830806	-0.382518	-0.466201	0.808704	0.816739	0.823246	-0.558269	0.792911	0.837521	0.806306	0.768278	0.639505	0.849282	0.814663	0.746575	0.610363	0.791439	0.762745	0.842713	-0.573199	0.875903	0.893858	0.748021	-0.411814	1	0.821337	0.97033	0.793552	0.718774	0.721221	0.855494	0.634532	0.629051	0.801557	0.655672	0.610186	0.915313	0.755558	0.670396	0.519375	0.720935	0.807364	0.602158
PC ae C42:4	0.618115	0.866715	0.830634	0.82708	0.871085	0.864088	0.899789	-0.406759	-0.425955	0.795444	0.837002	0.929033	-0.566505	0.867455	0.894337	0.813667	0.824851	0.681387	0.936704	0.800197	0.785292	0.633358	0.822219	0.714473	0.822477	-0.618666	0.776501	0.805688	0.816446	-0.421103	0.821337	1	0.818417	0.743647	0.688676	0.62336	0.793694	0.682491	0.675255	0.669425	0.627457	0.70051	0.737707	0.875958	0.7055	0.610957	0.556144	0.82264	0.650607
PC ae C36:3	0.643409	0.806109	0.842539	0.824379	0.836818	0.795914	0.850719	-0.395142	-0.469936	0.814543	0.834095	0.83816	-0.576675	0.811764	0.85166	0.803392	0.787816	0.642324	0.856172	0.827351	0.762604	0.623786	0.816003	0.753165	0.863643	-0.566286	0.879176	0.911442	0.763493	-0.433816	0.97033	0.818417	1	0.792759	0.737585	0.694688	0.85954	0.646951	0.648766	0.780089	0.683434	0.631256	0.900211	0.765465	0.679482	0.545637	0.687432	0.81813	0.627864
PC aa C36:1	0.564336	0.753126	0.768579	0.793758	0.748097	0.786827	0.771303	-0.392847	-0.437137	0.771682	0.822086	0.779609	-0.545981	0.775124	0.812417	0.752292	0.783913	0.671379	0.776008	0.71208	0.685183	0.645806	0.736303	0.767799	0.744212	-0.567913	0.860756	0.799748	0.720302	-0.395593	0.793552	0.743647	0.792759	1	0.758111	0.758214	0.748266	0.717796	0.751296	0.780663	0.825804	0.66791	0.664038	0.644948	0.821103	0.612657	0.706071	0.756581	0.70995
lysoPC a C18:1	0.520188	0.752755	0.78217	0.782972	0.761222	0.787498	0.777053	-0.394395	-0.474089	0.788913	0.788643	0.766678	-0.493554	0.750582	0.794084	0.798153	0.762206	0.719282	0.76243	0.690207	0.747862	0.667817	0.775785	0.702822	0.700872	-0.535317	0.784277	0.761675	0.744519	-0.438998	0.718774	0.688676	0.737585	0.758111	1	0.655994	0.664428	0.736928	0.899279	0.691093	0.615259	0.657011	0.614128	0.608842	0.669902	0.592704	0.592589	0.665475	0.878858
PC aa C34:4	0.489947	0.706034	0.715864	0.773911	0.729479	0.742297	0.68956	-0.360154	-0.55747	0.840639	0.712745	0.71516	-0.478179	0.684013	0.769969	0.821293	0.771488	0.557136	0.698269	0.705072	0.761746	0.600566	0.679591	0.924071	0.655121	-0.555151	0.765352	0.709792	0.713297	-0.379265	0.721221	0.62336	0.694688	0.758214	0.655994	1	0.729116	0.651597	0.699716	0.878481	0.811692	0.578623	0.593564	0.588117	0.780328	0.591457	0.89874	0.707628	0.667502
PC ae C38:6	0.535583	0.770132	0.758748	0.766705	0.815203	0.783782	0.862851	-0.376693	-0.440322	0.859361	0.775288	0.851726	-0.486808	0.80212	0.849777	0.828952	0.805175	0.60728	0.846246	0.906427	0.743854	0.627747	0.723921	0.82272	0.938109	-0.577673	0.786149	0.817459	0.727966	-0.387657	0.855494	0.793694	0.85954	0.748266	0.664428	0.729116	1	0.624595	0.651116	0.68216	0.679867	0.626602	0.820638	0.833833	0.717518	0.578305	0.618918	0.877489	0.622571
Trp	0.488452	0.691252	0.697522	0.722106	0.685548	0.717978	0.701922	-0.417869	-0.433642	0.727017	0.711038	0.714905	-0.476446	0.694586	0.717505	0.711679	0.719387	0.712986	0.72015	0.635192	0.656061	0.792483	0.648194	0.682679	0.636111	-0.468072	0.738719	0.705632	0.654412	-0.426966	0.634532	0.682491	0.646951	0.717796	0.736928	0.651597	0.624595	1	0.784122	0.636633	0.671339	0.849678	0.500363	0.591769	0.689509	0.788979	0.621153	0.631853	0.763685
lysoPC a C18:0	0.484309	0.753845	0.755706	0.791121	0.748047	0.797738	0.74243	-0.392139	-0.485357	0.806583	0.745316	0.749462	-0.484074	0.746375	0.784795	0.797335	0.801601	0.709483	0.749395	0.65788	0.775056	0.758932	0.725824	0.750532	0.675885	-0.523631	0.787239	0.695308	0.716922	-0.446054	0.629051	0.675255	0.648766	0.751296	0.899279	0.699716	0.651116	0.784122	1	0.680028	0.750715	0.735952	0.522407	0.594875	0.769646	0.693134	0.618826	0.649807	0.899884
PC aa C34:3	0.510582	0.718479	0.772672	0.79272	0.754119	0.75562	0.700268	-0.322564	-0.50776	0.833551	0.783717	0.711744	-0.484502	0.697051	0.774103	0.810483	0.769536	0.599677	0.735385	0.688299	0.7742	0.608604	0.744455	0.851207	0.664807	-0.530251	0.843073	0.792497	0.728943	-0.375695	0.801557	0.669425	0.780089	0.780663	0.691093	0.878481	0.68216	0.636633	0.680028	1	0.745519	0.588174	0.664447	0.599673	0.711385	0.579339	0.890521	0.649455	0.646721
PC aa C38:3	0.469156	0.712848	0.688693	0.79435	0.711295	0.74496	0.691492	-0.392393	-0.485932	0.761732	0.708019	0.706851	-0.507153	0.70478	0.75044	0.722154	0.79416	0.541037	0.679714	0.633441	0.712947	0.632183	0.642556	0.78895	0.635951	-0.531185	0.775172	0.669688	0.654926	-0.41273	0.655672	0.627457	0.683434	0.825804	0.615259	0.811692	0.679867	0.671339	0.750715	0.745519	1	0.60937	0.52499	0.565196	0.901138	0.59014	0.728552	0.725206	0.648398
Phe	0.515581	0.727421	0.711649	0.728171	0.696559	0.736993	0.717744	-0.381829	-0.358639	0.7159	0.71252	0.734494	-0.435416	0.742906	0.729676	0.692577	0.727296	0.755842	0.744732	0.650943	0.675447	0.833364	0.655082	0.651735	0.647092	-0.382403	0.701286	0.685702	0.679272	-0.385664	0.610186	0.70051	0.631256	0.66791	0.657011	0.578623	0.626602	0.849678	0.735952	0.588174	0.60937	1	0.506474	0.603426	0.643212	0.848867	0.522002	0.619264	0.7006
PC ae C34:3	0.57895	0.68496	0.738976	0.672079	0.729644	0.696913	0.735275	-0.359833	-0.418819	0.701582	0.695544	0.732462	-0.531531	0.691023	0.748525	0.711052	0.667309	0.553064	0.756923	0.801933	0.654093	0.516985	0.691897	0.648857	0.784794	-0.512831	0.788394	0.793394	0.671204	-0.38774	0.915313	0.737707	0.900211	0.664038	0.614128	0.593564	0.820638	0.500363	0.522407	0.664447	0.52499	0.506474	1	0.696762	0.557572	0.406035	0.593981	0.700374	0.477817
PC aa C42:1	0.504615	0.773565	0.733336	0.735518	0.813268	0.789065	0.846491	-0.27566	-0.319206	0.769295	0.741802	0.853499	-0.44917	0.778467	0.831315	0.804126	0.787723	0.565488	0.859247	0.815248	0.771375	0.531388	0.731957	0.696567	0.877763	-0.511704	0.694787	0.750163	0.741155	-0.302614	0.755558	0.875958	0.765465	0.644948	0.608842	0.588117	0.833833	0.591769	0.594875	0.599673	0.565196	0.603426	0.696762	1	0.664334	0.505265	0.485095	0.83304	0.587318
PC aa C40:4	0.430912	0.742738	0.705948	0.796666	0.739607	0.807128	0.75735	-0.329439	-0.395185	0.746693	0.726221	0.784195	-0.480918	0.719743	0.799787	0.765169	0.845136	0.560846	0.721351	0.650982	0.772196	0.604455	0.667607	0.736293	0.661896	-0.519071	0.766659	0.66865	0.704533	-0.354256	0.670396	0.7055	0.679482	0.821103	0.669902	0.780328	0.717518	0.689509	0.769646	0.711385	0.901138	0.643212	0.557572	0.664334	1	0.588431	0.649793	0.810687	0.688191
Tyr	0.426239	0.64217	0.625923	0.652889	0.610287	0.664215	0.639711	-0.326609	-0.336117	0.666634	0.633882	0.648742	-0.370668	0.654097	0.644715	0.634817	0.652483	0.648957	0.656341	0.606601	0.591841	0.73786	0.601251	0.647499	0.577054	-0.36422	0.637985	0.587308	0.610889	-0.352686	0.519375	0.610957	0.545637	0.612657	0.592704	0.591457	0.578305	0.788979	0.693134	0.579339	0.59014	0.848867	0.406035	0.505265	0.588431	1	0.567388	0.533748	0.634947
PC aa C32:2	0.456309	0.579529	0.64339	0.662148	0.635153	0.625971	0.579726	-0.253643	-0.470302	0.732324	0.646286	0.58417	-0.425741	0.582619	0.654301	0.688925	0.657217	0.492143	0.615958	0.589038	0.633332	0.552801	0.591168	0.82376	0.55884	-0.413453	0.77642	0.70548	0.583494	-0.285764	0.720935	0.556144	0.687432	0.706071	0.592589	0.89874	0.618918	0.621153	0.618826	0.890521	0.728552	0.522002	0.593981	0.485095	0.649793	0.567388	1	0.556674	0.583164
PC ae C38:4	0.464511	0.7985	0.750368	0.812497	0.794753	0.787876	0.870978	-0.319559	-0.348678	0.778495	0.796079	0.886585	-0.458474	0.809363	0.837432	0.799653	0.812032	0.542646	0.812499	0.784721	0.756328	0.577663	0.739627	0.724404	0.827583	-0.559673	0.756805	0.812061	0.729046	-0.343756	0.807364	0.82264	0.81813	0.756581	0.665475	0.707628	0.877489	0.631853	0.649807	0.649455	0.725206	0.619264	0.700374	0.83304	0.810687	0.533748	0.556674	1	0.674961
lysoPC a C17:0	0.402893	0.70884	0.745926	0.778713	0.702399	0.74291	0.704381	-0.296294	-0.398007	0.766459	0.790323	0.718798	-0.415346	0.747311	0.742496	0.747756	0.748235	0.667088	0.720956	0.640802	0.709939	0.675008	0.710571	0.714643	0.645268	-0.465272	0.702043	0.770923	0.682678	-0.323524	0.602158	0.650607	0.627864	0.70995	0.878858	0.667502	0.622571	0.763685	0.899884	0.646721	0.648398	0.7006	0.477817	0.587318	0.688191	0.634947	0.583164	0.674961	1
PC aa C42:2	0.655901	0.899389	0.909582	0.885811	0.922456	0.929931	0.890382	-0.440757	-0.563784	0.901469	0.880717	0.907705	-0.598114	0.890518	0.942062	0.92888	0.892356	0.718312	0.936915	0.892578	0.908779	0.694373	0.885032	0.85283	0.870126	-0.639596	0.814778	0.841789	0.909352	-0.464463	0.801735	0.878503	0.806325	0.749536	0.760938	0.738897	0.818433	0.676124	0.74803	0.752671	0.670377	0.68785	0.736188	0.859178	0.718846	0.597071	0.628263	0.777154	0.722408
PC ae C44:4	0.470565	0.76086	0.721271	0.747953	0.769458	0.759378	0.801539	-0.21564	-0.264008	0.68122	0.774074	0.808995	-0.448186	0.803809	0.814876	0.691284	0.732304	0.564229	0.851328	0.713326	0.66656	0.499325	0.730563	0.620763	0.759647	-0.471758	0.686772	0.735115	0.687268	-0.244976	0.749312	0.906889	0.766596	0.729663	0.620084	0.536399	0.721329	0.591129	0.608267	0.565408	0.619682	0.612877	0.670809	0.812979	0.670525	0.557681	0.48314	0.774914	0.605687
PC ae C34:1	0.484803	0.710335	0.721428	0.730891	0.732063	0.703168	0.790434	-0.201097	-0.258215	0.691553	0.807213	0.764622	-0.403529	0.759796	0.767478	0.680846	0.695446	0.549838	0.77354	0.744923	0.614916	0.485263	0.725784	0.639575	0.798378	-0.469684	0.741128	0.83653	0.668355	-0.228463	0.871357	0.7531	0.871359	0.789299	0.65694	0.600125	0.79108	0.540378	0.509098	0.69027	0.586271	0.543711	0.771635	0.722658	0.641219	0.467496	0.574941	0.812737	0.582407
PC ae C36:4	0.438238	0.69348	0.657118	0.708338	0.720315	0.697233	0.807192	-0.271954	-0.296965	0.720152	0.69564	0.805308	-0.410755	0.714165	0.757424	0.721531	0.723995	0.493573	0.735995	0.763414	0.665995	0.517088	0.642623	0.664091	0.802827	-0.51226	0.714188	0.736689	0.635478	-0.289069	0.840208	0.758952	0.829149	0.694615	0.60702	0.657286	0.892189	0.552068	0.564305	0.618551	0.648137	0.543868	0.773946	0.77846	0.74354	0.466476	0.545597	0.923322	0.547916
PC aa C32:3	0.396487	0.702327	0.709087	0.739133	0.7405	0.709356	0.739951	-0.178132	-0.295424	0.779963	0.742959	0.737393	-0.36429	0.715431	0.764182	0.781397	0.743312	0.493926	0.749278	0.740718	0.741511	0.575339	0.681659	0.763319	0.761973	-0.46514	0.799212	0.793052	0.660844	-0.221002	0.782453	0.693635	0.778039	0.715365	0.668861	0.773361	0.804977	0.5748	0.667379	0.802496	0.678777	0.594424	0.693541	0.699926	0.696381	0.525645	0.73537	0.786014	0.661642
C3-DC (C4-OH)	-0.468321	-0.368468	-0.392907	-0.400234	-0.402152	-0.381588	-0.321053	0.484368	0.63313	-0.422533	-0.352262	-0.33547	0.533868	-0.303184	-0.372366	-0.390369	-0.365411	-0.300772	-0.306738	-0.367285	-0.360999	-0.301488	-0.369356	-0.436611	-0.308472	0.438624	-0.366991	-0.335527	-0.366103	0.42343	-0.341918	-0.262643	-0.356221	-0.354314	-0.302701	-0.422065	-0.2874	-0.400278	-0.292737	-0.357353	-0.409346	-0.199761	-0.279637	-0.227065	-0.326415	-0.206685	-0.394477	-0.25651	-0.268118
lysoPC a C26:1	-0.604084	-0.411715	-0.41766	-0.386247	-0.337407	-0.351937	-0.359622	0.909982	0.717035	-0.373952	-0.327349	-0.349819	0.635951	-0.320879	-0.323337	-0.316969	-0.345966	-0.452361	-0.300598	-0.304053	-0.281649	-0.390355	-0.380044	-0.328691	-0.274223	0.499909	-0.379281	-0.29985	-0.358406	0.850796	-0.295496	-0.244771	-0.30362	-0.278454	-0.281825	-0.269907	-0.238241	-0.305363	-0.280338	-0.26224	-0.3271	-0.234903	-0.279367	-0.0949222	-0.204731	-0.252681	-0.232309	-0.159625	-0.155782
PC aa C34:1	0.410907	0.665457	0.659996	0.709101	0.674698	0.669142	0.728213	-0.184491	-0.258476	0.685595	0.778733	0.705265	-0.356993	0.709133	0.720847	0.667889	0.669858	0.534445	0.713378	0.684213	0.572716	0.528798	0.655611	0.655811	0.707269	-0.404123	0.748014	0.755534	0.614714	-0.218287	0.765386	0.666034	0.761031	0.839033	0.644598	0.644097	0.731748	0.579285	0.560557	0.740924	0.684426	0.557178	0.648907	0.611501	0.707357	0.511841	0.635021	0.739813	0.579684
C16:1	0.473907	0.519239	0.409299	0.449424	0.415956	0.415244	0.488701	-0.386129	-0.264382	0.321397	0.429834	0.472699	-0.420532	0.447658	0.375482	0.332226	0.412312	0.33043	0.387885	0.346402	0.357476	0.247701	0.444962	0.233576	0.384861	-0.49118	0.322638	0.330255	0.444768	-0.395718	0.331788	0.389112	0.355561	0.319882	0.279594	0.17568	0.349714	0.227486	0.241755	0.194577	0.253313	0.275792	0.290219	0.333796	0.259902	0.244699	0.0697426	0.401132	0.200477
PC aa C36:5	0.343145	0.616158	0.606642	0.652303	0.644247	0.639869	0.61785	-0.254348	-0.397027	0.810581	0.62188	0.644617	-0.3315	0.645103	0.715935	0.742486	0.673418	0.471146	0.669455	0.720652	0.658453	0.54224	0.578972	0.875253	0.656208	-0.436191	0.619834	0.607642	0.615418	-0.235104	0.613116	0.581336	0.595513	0.633055	0.513116	0.808979	0.744233	0.509157	0.576957	0.722611	0.677162	0.525264	0.529539	0.611598	0.62104	0.518229	0.671832	0.649968	0.553831
PC aa C40:6	0.360985	0.571208	0.539054	0.584986	0.598185	0.612499	0.602119	-0.29554	-0.340719	0.728741	0.556182	0.599296	-0.347451	0.597401	0.639756	0.675888	0.674546	0.481255	0.650126	0.645081	0.601688	0.595163	0.50827	0.733774	0.703389	-0.390852	0.666432	0.582651	0.512671	-0.300027	0.534233	0.554902	0.538611	0.684101	0.497099	0.656319	0.727775	0.6318	0.666444	0.569895	0.763619	0.598185	0.454333	0.606327	0.685999	0.603901	0.576621	0.625171	0.573162
PC ae C36:5	0.388898	0.644412	0.627827	0.641767	0.678274	0.668532	0.755916	-0.269102	-0.305261	0.718083	0.648315	0.759414	-0.379817	0.666216	0.732096	0.7164	0.690178	0.47554	0.713538	0.812077	0.633761	0.501706	0.602401	0.684349	0.793367	-0.451763	0.696196	0.706301	0.605771	-0.255957	0.800871	0.711462	0.784102	0.657847	0.583939	0.650596	0.914376	0.505524	0.545197	0.589513	0.592601	0.522288	0.822736	0.7571	0.680534	0.464567	0.533529	0.846509	0.520791
PC aa C38:6	0.405682	0.60494	0.572065	0.603436	0.654316	0.623032	0.675466	-0.295577	-0.329795	0.768558	0.60773	0.6564	-0.350078	0.645921	0.677989	0.726857	0.668254	0.515173	0.723817	0.736113	0.611113	0.610807	0.548028	0.730007	0.788489	-0.432185	0.671161	0.648721	0.550149	-0.295684	0.628244	0.620093	0.623993	0.639432	0.516683	0.625583	0.816026	0.614344	0.596888	0.580416	0.649478	0.594829	0.565832	0.684458	0.607048	0.554794	0.549952	0.68391	0.546277
Gln	-0.371534	-0.341505	-0.280986	-0.295293	-0.281829	-0.245235	-0.243824	0.418624	0.427778	-0.268528	-0.240228	-0.252716	0.408634	-0.302293	-0.252635	-0.229122	-0.212504	-0.230564	-0.214716	-0.283627	-0.187732	-0.220784	-0.287238	-0.280025	-0.22444	0.361603	-0.147832	-0.148073	-0.28248	0.456188	-0.166429	-0.170128	-0.186414	-0.16301	-0.155206	-0.222483	-0.221844	-0.0281796	-0.220908	-0.0988486	-0.242151	-0.052983	-0.176879	-0.119423	-0.126493	-0.0504205	-0.0909979	-0.167336	-0.142045
PC aa C28:1	0.390843	0.655704	0.647231	0.680161	0.689558	0.67236	0.673563	-0.0950403	-0.211973	0.671889	0.731666	0.676956	-0.330416	0.728008	0.727568	0.672112	0.67542	0.496293	0.709514	0.664212	0.612737	0.467374	0.630217	0.671836	0.677122	-0.403073	0.671019	0.718499	0.60987	-0.102377	0.708152	0.68624	0.682418	0.719553	0.592393	0.652081	0.695117	0.56856	0.567732	0.640537	0.61881	0.538489	0.605634	0.673581	0.647941	0.456829	0.614608	0.714676	0.612128
C4:1	-0.637076	-0.53102	-0.477154	-0.50106	-0.492205	-0.459498	-0.466729	0.644599	0.665269	-0.477141	-0.428751	-0.452198	0.538264	-0.449601	-0.443623	-0.429476	-0.425506	-0.436175	-0.422862	-0.417206	-0.437909	-0.424485	-0.47888	-0.443167	-0.404358	0.490009	-0.329275	-0.341086	-0.474935	0.556497	-0.373798	-0.336971	-0.38788	-0.329847	-0.328853	-0.356054	-0.360208	-0.295193	-0.325698	-0.284227	-0.367996	-0.27747	-0.287666	-0.248852	-0.28926	-0.19947	-0.222161	-0.31476	-0.258915
PC ae C38:5	0.389159	0.672207	0.63433	0.663578	0.695856	0.679485	0.818805	-0.195718	-0.211017	0.681604	0.66965	0.791219	-0.324643	0.689178	0.737102	0.699354	0.704843	0.469693	0.733521	0.736108	0.637698	0.487654	0.624873	0.609762	0.826121	-0.446651	0.698187	0.718927	0.620961	-0.252992	0.787701	0.73543	0.794473	0.670673	0.632898	0.571405	0.881605	0.528873	0.566898	0.554731	0.574889	0.538328	0.730371	0.799228	0.694892	0.480106	0.470723	0.905732	0.553035
PC aa C34:2	0.391213	0.632828	0.681909	0.66037	0.656037	0.650229	0.685436	-0.1551	-0.21436	0.683356	0.702442	0.683919	-0.343199	0.677384	0.713581	0.710788	0.655937	0.520832	0.729306	0.665325	0.631863	0.57859	0.629963	0.632216	0.686544	-0.381987	0.850301	0.79348	0.616817	-0.200783	0.795498	0.707011	0.77251	0.705096	0.641119	0.632359	0.709745	0.631474	0.602412	0.765502	0.596588	0.632439	0.717155	0.649642	0.630676	0.556833	0.694625	0.697218	0.583363
lysoPC a C16:0	0.298735	0.629691	0.622361	0.685049	0.628705	0.682503	0.645987	-0.20684	-0.315694	0.694476	0.672198	0.650665	-0.319267	0.650769	0.66918	0.688426	0.674995	0.628489	0.651336	0.558656	0.641303	0.667565	0.608434	0.630189	0.574192	-0.431147	0.663806	0.600995	0.605098	-0.276943	0.540701	0.608894	0.544569	0.673811	0.857305	0.612117	0.572447	0.737882	0.922749	0.621474	0.63449	0.684841	0.425612	0.527652	0.694101	0.653704	0.54732	0.591559	0.886433
PC aa C40:3	0.647719	0.918722	0.912618	0.919432	0.912599	0.946069	0.893089	-0.44625	-0.535934	0.866376	0.888071	0.915211	-0.583864	0.902983	0.923422	0.893132	0.910146	0.700316	0.891479	0.847829	0.900812	0.679489	0.880583	0.809803	0.811915	-0.646696	0.779743	0.806556	0.931688	-0.477906	0.756292	0.842797	0.776749	0.744378	0.733617	0.722206	0.779613	0.656616	0.727816	0.718314	0.713135	0.695239	0.692979	0.789467	0.764422	0.603095	0.580013	0.79244	0.711494
C0	0.240306	0.491234	0.495262	0.52425	0.46984	0.495853	0.490595	-0.168441	-0.140084	0.489408	0.517994	0.499809	-0.200863	0.52425	0.524421	0.476457	0.524652	0.507424	0.497244	0.411242	0.44052	0.53699	0.432362	0.466124	0.434454	-0.229268	0.562775	0.524834	0.464026	-0.209305	0.421868	0.474865	0.438997	0.571094	0.538529	0.50546	0.43803	0.66012	0.590186	0.493206	0.559232	0.659667	0.316748	0.391158	0.578112	0.663775	0.487397	0.479286	0.59012
PC aa C38:5	0.322824	0.651639	0.607525	0.689306	0.662355	0.686818	0.689551	-0.215931	-0.324504	0.759644	0.625327	0.710542	-0.343568	0.632601	0.739572	0.760248	0.760944	0.445798	0.682869	0.642456	0.72156	0.533356	0.556739	0.767036	0.661104	-0.440343	0.749177	0.663713	0.601905	-0.221875	0.652442	0.625383	0.653063	0.722966	0.618588	0.806534	0.779741	0.623085	0.700782	0.709896	0.823963	0.581031	0.566426	0.656454	0.861408	0.521997	0.676114	0.803925	0.638934
SM (OH) C22:2	0.413357	0.64987	0.652508	0.643512	0.642529	0.685181	0.688734	-0.263795	-0.170671	0.64159	0.700224	0.719863	-0.364216	0.73625	0.714485	0.638737	0.680336	0.612999	0.716155	0.642232	0.619491	0.532966	0.619905	0.56967	0.695703	-0.461082	0.639435	0.689744	0.626497	-0.224387	0.642703	0.748251	0.636136	0.687163	0.615879	0.501219	0.688529	0.608984	0.595918	0.505563	0.513314	0.658863	0.584884	0.697718	0.604752	0.499018	0.406367	0.707827	0.641849
PC aa C38:4	0.298755	0.634129	0.540231	0.63531	0.602724	0.65703	0.649531	-0.255401	-0.290479	0.664945	0.544232	0.685825	-0.333641	0.581617	0.657455	0.702624	0.705626	0.404003	0.619474	0.555809	0.678	0.521179	0.494996	0.645127	0.596508	-0.395823	0.66417	0.558704	0.562412	-0.254909	0.53716	0.593916	0.543864	0.650459	0.525612	0.70314	0.690872	0.606084	0.667245	0.570587	0.783925	0.600649	0.459381	0.629922	0.837283	0.549371	0.527868	0.785275	0.578039
SM (OH) C14:1	0.349632	0.638491	0.646107	0.659364	0.655248	0.663059	0.679787	-0.109053	-0.106341	0.642642	0.743867	0.691197	-0.302846	0.740479	0.702002	0.624977	0.660791	0.54723	0.709616	0.668324	0.582245	0.498999	0.608031	0.596926	0.702599	-0.375944	0.623998	0.73971	0.606547	-0.113538	0.692048	0.719428	0.678589	0.674232	0.594787	0.531442	0.705981	0.598358	0.555153	0.559419	0.520941	0.610682	0.623211	0.724308	0.598009	0.501102	0.479758	0.72752	0.651314
PlGF	0.269794	0.4812	0.390039	0.472505	0.47533	0.484927	0.504372	-0.118204	-0.173489	0.427198	0.452194	0.506245	-0.188016	0.493151	0.485176	0.456278	0.476588	0.302161	0.509532	0.407648	0.435693	0.31162	0.383402	0.413367	0.435658	-0.315618	0.423534	0.44386	0.439382	-0.145646	0.430179	0.500844	0.428181	0.455512	0.421043	0.414502	0.477046	0.412167	0.451614	0.34129	0.436468	0.465708	0.348647	0.450266	0.499224	0.386932	0.322928	0.548841	0.437899
Asp	-0.201478	-0.128506	-0.100413	-0.101488	-0.11908	-0.100755	-0.136199	0.359686	0.308674	-0.0762384	-0.120715	-0.122501	0.304751	-0.0835392	-0.0515295	-0.0635963	-0.120025	0.0602971	-0.038184	-0.116206	-0.0710968	0.0820424	-0.137109	-0.049166	-0.112966	0.274732	-0.0324743	-0.109626	-0.0926836	0.283148	-0.118458	-0.0520195	-0.110838	-0.0081537	0.0772342	-0.0376112	-0.138146	0.143453	0.154217	-0.0467213	0.016346	0.216509	-0.141175	-0.0466998	0.00132581	0.165315	0.00547347	-0.151642	0.106533
lysoPC a C20:4	0.235349	0.602431	0.532295	0.610268	0.578632	0.639367	0.642965	-0.183343	-0.219563	0.633136	0.570467	0.671748	-0.260863	0.587865	0.645159	0.690598	0.646346	0.492856	0.616114	0.534151	0.631813	0.547006	0.525639	0.575304	0.532186	-0.359525	0.564349	0.531452	0.562602	-0.195714	0.477855	0.614012	0.473021	0.583534	0.756731	0.589622	0.598581	0.652405	0.785672	0.487593	0.560063	0.615653	0.392711	0.606747	0.70386	0.538612	0.417884	0.707276	0.774653
Thr	0.354271	0.423339	0.453899	0.417584	0.405645	0.445827	0.445345	-0.205293	-0.242926	0.435903	0.419478	0.426912	-0.259781	0.418108	0.444866	0.439408	0.428996	0.553461	0.482248	0.392387	0.431167	0.524535	0.441128	0.33404	0.384713	-0.272943	0.429793	0.411542	0.428866	-0.254187	0.416528	0.452136	0.414139	0.330503	0.491638	0.246057	0.309259	0.520844	0.457277	0.351059	0.19512	0.503381	0.34282	0.397358	0.2472	0.513801	0.247892	0.28055	0.416973
PC aa C40:5	0.268241	0.535404	0.496493	0.59882	0.539928	0.601485	0.557106	-0.215954	-0.27104	0.608551	0.514974	0.586183	-0.342497	0.520289	0.613812	0.589891	0.702299	0.380793	0.537302	0.480606	0.595491	0.488426	0.451641	0.636137	0.510694	-0.390729	0.668044	0.527988	0.475802	-0.220501	0.505001	0.530698	0.505162	0.708625	0.493509	0.711055	0.612071	0.595101	0.664761	0.600166	0.86527	0.532259	0.414033	0.517238	0.894461	0.503309	0.602299	0.678442	0.57054
Glu	0.227721	0.406053	0.386898	0.426949	0.339591	0.405803	0.335141	-0.216971	-0.268636	0.42833	0.384397	0.346062	-0.24355	0.427048	0.41209	0.379815	0.393885	0.527323	0.361251	0.331805	0.361397	0.56207	0.329508	0.423693	0.284586	-0.25069	0.334984	0.286319	0.39996	-0.255881	0.203544	0.285125	0.222603	0.369307	0.457443	0.371939	0.251267	0.437441	0.576928	0.304611	0.428234	0.503662	0.105608	0.190752	0.383782	0.507567	0.276589	0.248983	0.527282
Ala	0.228446	0.367188	0.432497	0.446427	0.359292	0.431221	0.363109	-0.161357	-0.228115	0.43823	0.444085	0.351614	-0.206815	0.38758	0.405219	0.426539	0.429935	0.539554	0.374922	0.315476	0.392772	0.537805	0.405436	0.455429	0.286929	-0.183051	0.494101	0.441806	0.360256	-0.217796	0.37076	0.315249	0.375578	0.496873	0.58357	0.49982	0.271617	0.644231	0.604064	0.503183	0.444712	0.55913	0.251081	0.236389	0.429492	0.636866	0.547079	0.290966	0.597202
PC aa C32:0	0.306866	0.586158	0.571103	0.576673	0.599134	0.624483	0.683909	-0.0684826	-0.0733555	0.562317	0.660463	0.673096	-0.231771	0.644005	0.652219	0.587013	0.616198	0.459879	0.678061	0.614907	0.514972	0.431792	0.561603	0.505787	0.658234	-0.345136	0.651585	0.679091	0.561536	-0.0697918	0.702637	0.711559	0.68142	0.700087	0.545202	0.487322	0.692892	0.487888	0.466384	0.586177	0.489879	0.552972	0.646145	0.697133	0.607062	0.451137	0.474744	0.707574	0.502264
C5:1	-0.505626	-0.366634	-0.327837	-0.364564	-0.300541	-0.297641	-0.30095	0.517706	0.562222	-0.286265	-0.297913	-0.284124	0.556452	-0.252129	-0.257048	-0.265155	-0.275717	-0.272991	-0.219166	-0.188009	-0.292287	-0.228764	-0.355074	-0.239006	-0.1705	0.442885	-0.201966	-0.184651	-0.344205	0.501084	-0.181164	-0.179399	-0.217031	-0.186797	-0.217609	-0.193119	-0.0969294	-0.137323	-0.178503	-0.216871	-0.223893	-0.0782044	-0.101785	-0.128715	-0.153391	-0.052997	-0.142681	-0.144461	-0.107675
C3	0.219723	0.360201	0.41501	0.420552	0.351068	0.417415	0.342815	-0.160064	-0.186034	0.390017	0.402778	0.358086	-0.225212	0.359607	0.375133	0.385027	0.435752	0.401153	0.337062	0.2999	0.393133	0.491992	0.359585	0.406453	0.288548	-0.201915	0.455891	0.41169	0.393731	-0.209668	0.303976	0.320529	0.321517	0.449872	0.426745	0.465136	0.277964	0.523783	0.49741	0.44949	0.456787	0.491139	0.23864	0.262369	0.4406	0.534001	0.457039	0.303839	0.497887
SM C20:2	-0.366555	-0.211098	-0.25141	-0.223013	-0.218315	-0.204585	-0.137019	0.424003	0.543321	-0.244642	-0.189064	-0.125283	0.412765	-0.128782	-0.215927	-0.231667	-0.179312	-0.232987	-0.149101	-0.245603	-0.207795	-0.219456	-0.273209	-0.330856	-0.122801	0.248802	-0.178563	-0.154557	-0.234241	0.427608	-0.167872	-0.041507	-0.172273	-0.205642	-0.159053	-0.299593	-0.0939765	-0.128206	-0.143997	-0.226045	-0.213789	-0.0446268	-0.137805	0.00456428	-0.131333	-0.096465	-0.2566	-0.0115453	-0.0735504
Leu	0.216745	0.450201	0.405732	0.481969	0.416135	0.467506	0.43823	-0.209746	-0.183531	0.471096	0.449434	0.453567	-0.226533	0.490262	0.455149	0.441402	0.490066	0.534196	0.472781	0.408533	0.412942	0.786605	0.363489	0.426856	0.373939	-0.226095	0.426616	0.392829	0.392602	-0.226806	0.293865	0.424115	0.307796	0.405402	0.414869	0.34813	0.383303	0.660445	0.588604	0.340545	0.451307	0.75899	0.203341	0.332324	0.440389	0.688686	0.299161	0.390417	0.52807
C18	0.321658	0.465191	0.422256	0.416343	0.42252	0.426054	0.493521	-0.140742	-0.0232104	0.324485	0.469276	0.508167	-0.232688	0.471022	0.454947	0.350864	0.408893	0.436814	0.47496	0.358074	0.328452	0.367391	0.410812	0.219686	0.419408	-0.269288	0.460058	0.479525	0.427905	-0.142097	0.442424	0.524684	0.455632	0.507315	0.419264	0.20154	0.409311	0.429894	0.362573	0.286942	0.308381	0.504241	0.399283	0.451311	0.397604	0.326669	0.172815	0.50988	0.379855
SM C26:1	-0.274583	-0.135418	-0.146907	-0.159387	-0.139816	-0.144545	-0.0894067	0.299708	0.440873	-0.182228	-0.0499894	-0.0867755	0.268863	-0.00255964	-0.101334	-0.202356	-0.120494	-0.0820243	-0.0681747	-0.118744	-0.221352	-0.128806	-0.151729	-0.241565	0.00751832	0.251573	-0.0807991	0.0102215	-0.17623	0.359463	-0.0358439	-0.0179667	-0.00906728	-0.000525185	-0.0115162	-0.240992	0.0017422	0.0161666	-0.065608	-0.17809	-0.171292	0.0310285	-0.0108346	0.027729	-0.0929285	-0.00990185	-0.188785	0.00850312	0.0528826
SM C16:1	0.271283	0.584488	0.561676	0.5743	0.586381	0.605187	0.667121	-0.053683	-0.023986	0.549692	0.625439	0.659776	-0.203291	0.627434	0.634273	0.579768	0.607189	0.53573	0.648494	0.568332	0.536382	0.436601	0.542762	0.461705	0.643864	-0.321209	0.632413	0.644802	0.553726	-0.0823081	0.64821	0.67635	0.634616	0.647412	0.573238	0.450908	0.661788	0.484775	0.520543	0.525559	0.472998	0.574838	0.599203	0.654675	0.598436	0.456595	0.422291	0.707377	0.530454
IL-13	0.320057	0.516194	0.479428	0.496947	0.504827	0.516972	0.558847	-0.10237	-0.154389	0.508547	0.524263	0.56339	-0.224307	0.561275	0.563062	0.513456	0.512889	0.397455	0.608965	0.549395	0.478478	0.429011	0.456365	0.496792	0.565397	-0.344046	0.511865	0.553552	0.493104	-0.113604	0.543186	0.592064	0.549422	0.520971	0.447889	0.461935	0.600949	0.460972	0.447004	0.43433	0.443297	0.522042	0.512151	0.562828	0.460615	0.503678	0.390195	0.595258	0.451071
lysoPC a C20:3	0.485203	0.69219	0.707932	0.787121	0.702703	0.720359	0.67793	-0.384562	-0.487743	0.764957	0.727167	0.693155	-0.475869	0.697021	0.74162	0.728058	0.736575	0.604697	0.669407	0.59834	0.695351	0.666626	0.674493	0.754596	0.579865	-0.518663	0.738795	0.673323	0.669473	-0.405058	0.637221	0.612574	0.66014	0.777138	0.808133	0.752107	0.605975	0.739045	0.837652	0.720974	0.830812	0.631539	0.493534	0.512727	0.783685	0.594249	0.69616	0.642161	0.789086
PC ae C36:0	0.349808	0.642614	0.6585	0.663314	0.664975	0.645114	0.708958	-0.11448	-0.189051	0.682186	0.740833	0.693171	-0.27717	0.714557	0.722341	0.662472	0.658634	0.470798	0.703044	0.736342	0.562222	0.455876	0.658554	0.653596	0.740895	-0.337986	0.678935	0.762783	0.610063	-0.121469	0.716661	0.64247	0.72879	0.733801	0.622277	0.584713	0.758852	0.499894	0.510954	0.609774	0.566398	0.505458	0.649474	0.653501	0.593451	0.441862	0.531013	0.742176	0.587952
Met	-0.34021	-0.181365	-0.157489	-0.177659	-0.166542	-0.115326	-0.172787	0.445758	0.400092	-0.10668	-0.196128	-0.147917	0.346027	-0.144268	-0.108431	-0.0520657	-0.116352	-0.0820211	-0.0545174	-0.147932	-0.0351469	0.0179042	-0.184183	-0.113864	-0.146132	0.31831	-0.0115144	-0.106203	-0.130763	0.396225	-0.113287	-0.0423629	-0.115859	-0.134503	-0.00741064	-0.0824809	-0.124421	0.188209	0.074712	-0.0502409	-0.0803353	0.200933	-0.0993023	-0.0209666	-0.0115663	0.271288	-0.0188299	-0.11292	0.0475892
Ser	0.452647	0.56247	0.594617	0.509138	0.568019	0.564696	0.555464	-0.323807	-0.303079	0.498803	0.533339	0.548317	-0.387323	0.546769	0.563738	0.564591	0.512021	0.553575	0.583372	0.463963	0.564664	0.578691	0.560188	0.403636	0.477207	-0.31902	0.555802	0.501876	0.555667	-0.348965	0.485712	0.532919	0.494551	0.434329	0.614032	0.294845	0.385905	0.561441	0.572398	0.401019	0.286833	0.573522	0.441175	0.472442	0.370423	0.459845	0.28392	0.366294	0.487851
PC aa C30:0	0.246251	0.491407	0.509491	0.541659	0.520164	0.557816	0.540951	-0.0150188	-0.0847516	0.529703	0.611281	0.548246	-0.20903	0.573187	0.595809	0.520837	0.556637	0.389181	0.569463	0.536113	0.451189	0.356074	0.497295	0.583912	0.532767	-0.273555	0.605927	0.610081	0.496828	0.0137416	0.618349	0.586874	0.597309	0.751047	0.494547	0.625087	0.588622	0.444122	0.47365	0.631932	0.583592	0.440764	0.533715	0.549652	0.617387	0.399944	0.622002	0.599174	0.524381
IL8	0.423112	0.766571	0.758585	0.776468	0.765234	0.791416	0.799126	-0.171122	-0.210264	0.76772	0.811814	0.8155	-0.350618	0.814287	0.827571	0.773654	0.804596	0.629048	0.83338	0.758983	0.744334	0.655899	0.717111	0.71159	0.792937	-0.435309	0.802343	0.826905	0.730424	-0.18598	0.764487	0.812792	0.772336	0.796611	0.7291	0.65992	0.80502	0.742919	0.742685	0.688486	0.671351	0.788782	0.67314	0.781029	0.752936	0.695058	0.599314	0.828311	0.767609
lysoPC a C26:0	-0.257498	-0.00894675	-0.00232317	0.0623823	0.0654687	0.0381062	-0.029917	0.717072	0.346044	0.0302801	0.0706149	-0.0216396	0.330091	0.0632376	0.0702566	0.0614727	0.0385959	-0.129535	0.0473138	0.0115224	0.123113	-0.0625557	0.0346536	0.0832846	0.0311083	0.200105	-0.0103596	0.0394626	0.0556958	0.616789	0.0288268	0.0295726	0.0324564	0.0644321	0.0611308	0.12038	0.0188309	0.000428117	0.0884411	0.129134	0.0971685	0.0498508	-0.0405743	0.114656	0.12435	0.0423257	0.147159	0.0784498	0.162887
C6:1	-0.312506	-0.211499	-0.173776	-0.217617	-0.164748	-0.14429	-0.203928	0.347065	0.453214	-0.161343	-0.192172	-0.187345	0.323864	-0.164954	-0.154793	-0.104701	-0.110844	-0.169122	-0.135172	-0.157869	-0.114248	-0.076368	-0.200521	-0.156562	-0.151395	0.329006	-0.097217	-0.111519	-0.176761	0.319038	-0.151547	-0.115627	-0.172532	-0.155886	-0.0837393	-0.113595	-0.134989	-0.0590831	-0.060476	-0.0648413	-0.193882	0.0198247	-0.102	-0.0589029	-0.125895	0.00856193	-0.0614039	-0.141053	-0.0619806
PC aa C40:1	0.610396	0.885675	0.849081	0.854824	0.912847	0.875548	0.904154	-0.373435	-0.479585	0.856731	0.834043	0.919659	-0.547958	0.868945	0.903514	0.893945	0.855518	0.639827	0.912731	0.883792	0.873734	0.649717	0.841613	0.790623	0.901171	-0.65322	0.747834	0.8	0.875625	-0.414519	0.78587	0.882353	0.800611	0.676639	0.68229	0.675427	0.849176	0.63599	0.681303	0.68248	0.63218	0.663403	0.71538	0.922074	0.690776	0.580327	0.552136	0.826694	0.653415
C5-DC (C6-OH)	-0.393971	-0.242554	-0.256342	-0.276637	-0.296641	-0.238677	-0.228294	0.396786	0.548917	-0.328729	-0.244115	-0.216138	0.458295	-0.218356	-0.256314	-0.264719	-0.236009	-0.208777	-0.205845	-0.309562	-0.246928	-0.171181	-0.26194	-0.373918	-0.278271	0.37365	-0.187305	-0.211852	-0.228406	0.371524	-0.250642	-0.141986	-0.263432	-0.210954	-0.20492	-0.352126	-0.272589	-0.143891	-0.18862	-0.223293	-0.277416	-0.0122646	-0.24216	-0.143468	-0.166873	-0.0209792	-0.28282	-0.149596	-0.172282
C5:1-DC	-0.302451	-0.146053	-0.0972069	-0.112029	-0.140745	-0.122446	-0.115498	0.425161	0.486346	-0.131733	-0.0307094	-0.114154	0.461016	-0.0544274	-0.106496	-0.114637	-0.0940262	-0.0951903	-0.0809732	-0.0994378	-0.110124	-0.142686	-0.107976	-0.143229	-0.0754644	0.343667	-0.0991784	0.0353715	-0.1309	0.405984	-0.101086	-0.0773916	-0.0959682	-0.0819926	-0.00687489	-0.131374	-0.0802395	-0.0104113	0.00363667	-0.10225	-0.144588	0.0317515	-0.109535	-0.0372397	-0.0766764	0.0754453	-0.0978587	-0.0281454	0.169188
MIP-1α	0.308024	0.525254	0.474682	0.509605	0.509106	0.526815	0.542159	-0.112544	-0.174	0.502695	0.519479	0.549512	-0.252961	0.534293	0.564346	0.516329	0.503368	0.370563	0.580315	0.549783	0.489686	0.375132	0.463601	0.500334	0.5548	-0.301936	0.507114	0.519135	0.519698	-0.109223	0.5104	0.542543	0.516225	0.519685	0.409258	0.457703	0.583707	0.412026	0.432121	0.410164	0.468209	0.46998	0.480053	0.546839	0.490845	0.418774	0.388455	0.582489	0.414879
PC ae C34:0	0.261006	0.548107	0.593871	0.599347	0.553576	0.544246	0.573219	-0.0656143	-0.0871448	0.528129	0.710887	0.594799	-0.239685	0.662687	0.610179	0.504114	0.579786	0.418493	0.595426	0.577759	0.452458	0.368468	0.571037	0.506966	0.589311	-0.297588	0.549094	0.742668	0.500741	-0.0377715	0.569525	0.600154	0.589105	0.657779	0.503625	0.457491	0.595881	0.442897	0.450847	0.494419	0.473721	0.463039	0.491492	0.582847	0.536686	0.375573	0.409906	0.674908	0.657751
PC aa C36:4	0.193562	0.541838	0.463326	0.554613	0.53027	0.564753	0.607382	-0.121864	-0.151974	0.601586	0.507927	0.628486	-0.19429	0.514874	0.587411	0.654283	0.5926	0.339423	0.564293	0.527049	0.58397	0.447039	0.437866	0.573271	0.551391	-0.294265	0.592552	0.531952	0.490055	-0.142155	0.553045	0.552002	0.535389	0.557516	0.485347	0.638299	0.670373	0.525651	0.539126	0.573745	0.601178	0.547154	0.475101	0.621511	0.706015	0.475798	0.497971	0.764077	0.506202
PC ae C42:5	0.615957	0.836717	0.776473	0.795433	0.840408	0.830549	0.920242	-0.429172	-0.459362	0.770206	0.804617	0.907653	-0.541621	0.836092	0.842018	0.778541	0.807045	0.636434	0.874541	0.779383	0.741502	0.595862	0.790313	0.698455	0.828427	-0.581965	0.710364	0.752914	0.773551	-0.444362	0.775523	0.884596	0.793849	0.71415	0.68421	0.613764	0.814875	0.618301	0.657053	0.582677	0.635887	0.623616	0.675908	0.83184	0.701456	0.565686	0.510487	0.844866	0.628446
Taurine	0.242775	0.226021	0.292424	0.230075	0.23857	0.239572	0.217746	-0.16817	-0.152928	0.26496	0.23663	0.233981	-0.142405	0.281228	0.323929	0.216254	0.190165	0.368724	0.280455	0.270712	0.220825	0.348436	0.204799	0.263459	0.263927	-0.104848	0.271093	0.240786	0.25405	-0.154988	0.251859	0.230074	0.255965	0.271815	0.260778	0.191139	0.227329	0.275224	0.285513	0.160292	0.226845	0.300599	0.243404	0.184328	0.202366	0.218582	0.154654	0.158293	0.235988
PC ae C32:1	0.323802	0.522246	0.492387	0.494103	0.561588	0.528811	0.641688	-0.0170774	-0.0514643	0.507391	0.587232	0.623949	-0.231768	0.588687	0.611026	0.50751	0.527307	0.388325	0.656373	0.615604	0.436381	0.346161	0.518736	0.460841	0.674897	-0.3109	0.563128	0.629771	0.480145	-0.00305089	0.741126	0.707697	0.711862	0.61826	0.453499	0.4175	0.712187	0.40275	0.338593	0.478394	0.39565	0.443342	0.692825	0.693781	0.497551	0.374792	0.424972	0.700335	0.370848
lysoPC a C14:0	0.421075	0.62265	0.660108	0.713001	0.647041	0.678491	0.609772	-0.316682	-0.483637	0.755358	0.675657	0.628685	-0.39585	0.633967	0.686184	0.708812	0.680765	0.603834	0.623275	0.572794	0.654628	0.653747	0.637328	0.803872	0.535269	-0.460671	0.694238	0.621903	0.652899	-0.345039	0.583179	0.54534	0.573663	0.732767	0.783843	0.841002	0.558846	0.732967	0.829578	0.770585	0.736814	0.619979	0.44011	0.447447	0.700282	0.65006	0.812877	0.540742	0.811841
Eotaxin-3	0.333397	0.512055	0.444012	0.49744	0.492606	0.49827	0.525152	-0.172546	-0.228602	0.480787	0.492042	0.523819	-0.337977	0.525173	0.539766	0.498567	0.468837	0.359288	0.541321	0.480994	0.459689	0.391371	0.428128	0.45961	0.506503	-0.377195	0.530232	0.487836	0.470281	-0.141141	0.48488	0.529428	0.499963	0.537113	0.426733	0.426148	0.532099	0.459273	0.457589	0.389668	0.540567	0.456952	0.408139	0.474683	0.507065	0.418908	0.363981	0.544932	0.411907
IL-8...20	0.29729	0.525327	0.477844	0.502134	0.490629	0.514118	0.510352	-0.166185	-0.164985	0.458382	0.500647	0.532634	-0.211565	0.525899	0.548883	0.489103	0.490041	0.318667	0.548271	0.531278	0.47887	0.340422	0.471322	0.441377	0.526589	-0.276466	0.474772	0.506165	0.508632	-0.187633	0.508625	0.525601	0.508516	0.470529	0.35003	0.401789	0.546104	0.390181	0.366017	0.365083	0.424789	0.455618	0.508854	0.528991	0.468006	0.359809	0.299899	0.577766	0.360916
C14:1	-0.171852	-0.12007	-0.168816	-0.151158	-0.168625	-0.14173	-0.0693163	0.271256	0.483228	-0.227762	-0.0950264	-0.0929798	0.246786	-0.0878523	-0.155308	-0.205502	-0.109068	-0.107217	-0.088984	-0.140141	-0.155027	-0.139724	-0.164357	-0.317063	-0.0729577	0.248525	-0.15188	-0.0731329	-0.17396	0.274285	-0.135235	-0.051713	-0.10952	-0.13964	-0.145454	-0.352145	-0.0963453	-0.117383	-0.174065	-0.262199	-0.229942	0.0115689	-0.109936	-0.0286751	-0.153951	-0.0642867	-0.330011	-0.00336344	-0.0994121
SM C26:0	-0.175099	-0.0184952	-0.000681583	-0.00601214	-0.0172648	-0.00152074	0.00153328	0.319278	0.353902	-0.00520038	0.096984	0.0268358	0.224225	0.133028	0.0702681	-0.0246286	0.0251813	-0.011271	0.0814897	0.0818094	-0.0488535	-0.0310299	-0.0559952	-0.0240061	0.0875355	0.195911	0.0516441	0.172479	-0.0306121	0.377266	0.0744846	0.125781	0.0953285	0.110869	0.0561959	-0.0304512	0.127558	0.132637	0.0396676	-0.0130449	-0.00136091	0.133209	0.113809	0.17886	0.0463187	0.0585566	0.020254	0.145675	0.206196
C5	0.103696	0.307082	0.329506	0.331516	0.278152	0.327418	0.264144	-0.0819634	-0.0420875	0.319782	0.338343	0.2835	-0.0350397	0.344773	0.295409	0.290582	0.338655	0.325639	0.324666	0.310692	0.283291	0.43207	0.285899	0.316137	0.257754	-0.104586	0.381804	0.357037	0.275169	-0.0985414	0.264035	0.293781	0.269776	0.3731	0.299392	0.322474	0.305183	0.529987	0.405502	0.314836	0.370143	0.508467	0.213595	0.208847	0.36752	0.526659	0.321011	0.274198	0.416403
C16:2	-0.264427	-0.200919	-0.250708	-0.255105	-0.23647	-0.198436	-0.1829	0.390223	0.558354	-0.289536	-0.213303	-0.182398	0.311839	-0.184333	-0.225321	-0.243085	-0.187924	-0.226597	-0.142797	-0.226202	-0.166422	-0.232444	-0.252784	-0.368318	-0.155486	0.33137	-0.200023	-0.17707	-0.235292	0.411117	-0.183909	-0.0784592	-0.181632	-0.242974	-0.2483	-0.379418	-0.178771	-0.16495	-0.23034	-0.257554	-0.306822	-0.0182276	-0.136263	-0.0480921	-0.193562	-0.0850603	-0.34273	-0.108522	-0.196049
Asn	0.15502	0.180331	0.194826	0.185354	0.208022	0.217654	0.180052	-0.0826548	-0.17839	0.195865	0.174532	0.187073	-0.106954	0.182109	0.200916	0.196006	0.195221	0.246573	0.226224	0.190297	0.211669	0.21711	0.17602	0.203205	0.183619	-0.112702	0.188529	0.190495	0.191666	-0.0201619	0.224852	0.208045	0.214035	0.142164	0.182912	0.159508	0.201808	0.241409	0.179819	0.128088	0.138382	0.208334	0.242139	0.174343	0.112396	0.266724	0.157666	0.102924	0.156433
Pro	0.220982	0.366626	0.434264	0.389838	0.353235	0.421705	0.372903	-0.0572985	-0.192373	0.376808	0.415108	0.356095	-0.151221	0.36396	0.36608	0.435372	0.400786	0.399816	0.341315	0.290564	0.397544	0.436029	0.391381	0.375707	0.267113	-0.25172	0.421494	0.376554	0.407665	-0.144951	0.343965	0.268778	0.34155	0.401607	0.544161	0.407424	0.260666	0.485594	0.49498	0.441787	0.275273	0.42677	0.257413	0.215755	0.352258	0.495613	0.417105	0.261852	0.498885
C3:1	-0.273694	-0.26445	-0.266258	-0.265158	-0.243484	-0.222826	-0.181749	0.241238	0.29968	-0.240584	-0.199317	-0.180308	0.206444	-0.233399	-0.192165	-0.212045	-0.191613	-0.204699	-0.201957	-0.187026	-0.238647	-0.235886	-0.25081	-0.210932	-0.17321	0.238457	-0.158305	-0.146089	-0.265939	0.276425	-0.144746	-0.16472	-0.180798	-0.0919745	-0.135982	-0.12724	-0.133242	-0.134911	-0.188764	-0.177249	-0.198551	-0.183471	-0.119545	-0.0805705	-0.0922211	-0.136348	-0.100944	-0.0764424	-0.113665
IFN-γ	0.282017	0.518477	0.488317	0.517496	0.504738	0.508187	0.542518	-0.104434	-0.155622	0.477847	0.528798	0.552339	-0.195492	0.54258	0.532211	0.490318	0.508846	0.341707	0.552016	0.492413	0.479416	0.358473	0.491101	0.451094	0.51625	-0.316607	0.494372	0.551444	0.493654	-0.115646	0.492748	0.528551	0.5086	0.490738	0.460662	0.444209	0.526523	0.406219	0.440933	0.396693	0.426161	0.478916	0.440403	0.513358	0.486235	0.46081	0.350585	0.604749	0.488553
IL-8	0.296666	0.526135	0.479876	0.504239	0.492958	0.513794	0.513464	-0.160925	-0.158173	0.461106	0.503709	0.535043	-0.20867	0.528769	0.550193	0.490514	0.490409	0.317263	0.551481	0.533317	0.479418	0.335679	0.472947	0.444751	0.530179	-0.274567	0.47463	0.511462	0.509036	-0.18666	0.513119	0.529314	0.513249	0.471015	0.350477	0.406273	0.550999	0.389786	0.365729	0.370861	0.42544	0.457632	0.512183	0.53379	0.469072	0.365844	0.308626	0.584073	0.364949
PC aa C42:6	0.431026	0.742506	0.758174	0.782303	0.788763	0.832193	0.745128	-0.2421	-0.40762	0.82052	0.729861	0.765767	-0.407874	0.735043	0.817354	0.832223	0.880755	0.520586	0.766791	0.726211	0.862634	0.552808	0.722183	0.815833	0.740824	-0.495033	0.742305	0.710108	0.753898	-0.274702	0.671492	0.680761	0.680965	0.703896	0.656202	0.770379	0.754354	0.59869	0.738929	0.722643	0.772822	0.592477	0.594739	0.725319	0.842979	0.538651	0.632138	0.743389	0.69533
lysoPC a C28:1	-0.243116	0.0350281	0.0295175	0.0656352	0.0966276	0.0794895	0.0389554	0.684317	0.411344	0.0551779	0.114447	0.0551206	0.316296	0.113779	0.124738	0.103507	0.0813742	-0.0853117	0.116943	0.0962815	0.144119	-0.0115901	0.0550649	0.100526	0.106975	0.206539	0.0353959	0.11454	0.0657391	0.628939	0.0826336	0.124416	0.0754927	0.122552	0.0831215	0.140092	0.110866	0.0520023	0.0999285	0.128008	0.0663028	0.128066	0.0271193	0.218209	0.161439	0.073496	0.138739	0.187778	0.209821
lysoPC a C24:0	0.126185	0.412125	0.400325	0.432095	0.473594	0.46792	0.389011	0.277824	-0.0106544	0.438646	0.462567	0.409036	-0.0733697	0.47007	0.470013	0.483778	0.44323	0.300499	0.451982	0.419364	0.50473	0.34922	0.439315	0.460484	0.444938	-0.147611	0.336431	0.399398	0.460086	0.225885	0.341439	0.413616	0.330174	0.424805	0.406549	0.417778	0.394897	0.371753	0.449868	0.388973	0.343832	0.416387	0.224325	0.486546	0.400668	0.340325	0.345171	0.423565	0.505623
Arg	0.218543	0.329695	0.389884	0.338976	0.367222	0.372768	0.359197	-0.109552	-0.173601	0.414684	0.342648	0.348836	-0.2206	0.336728	0.387034	0.431365	0.400624	0.287973	0.413166	0.346305	0.42936	0.314659	0.358092	0.352757	0.378954	-0.181137	0.42761	0.425657	0.330344	-0.143242	0.375184	0.360551	0.389239	0.316713	0.461345	0.292282	0.333027	0.439573	0.435752	0.361662	0.241781	0.392309	0.358346	0.383668	0.288076	0.39131	0.327188	0.291597	0.436967
IL-12	0.33775	0.55831	0.530328	0.566795	0.503843	0.527023	0.533604	-0.146399	-0.21266	0.50761	0.555139	0.541907	-0.249309	0.556124	0.556171	0.531514	0.554565	0.478764	0.551306	0.49571	0.519776	0.439854	0.524141	0.461686	0.516566	-0.368179	0.538959	0.542076	0.512308	-0.176253	0.467023	0.501815	0.494677	0.544239	0.479708	0.465461	0.495166	0.476121	0.518442	0.44267	0.515358	0.513616	0.408627	0.487989	0.535671	0.487286	0.356261	0.554832	0.535571
IL-7	0.16481	0.439525	0.394371	0.418176	0.398853	0.393943	0.439043	-0.0621375	-0.0777757	0.357374	0.407166	0.448623	-0.131543	0.403601	0.417508	0.401704	0.399137	0.245664	0.45003	0.368838	0.39539	0.275659	0.397152	0.311612	0.411439	-0.220368	0.403566	0.447201	0.376745	-0.128834	0.428134	0.480836	0.415324	0.353847	0.31971	0.31596	0.402468	0.400184	0.345037	0.333744	0.303481	0.382725	0.363584	0.449889	0.38547	0.317095	0.274149	0.504239	0.367583
PC ae C30:2	0.0883063	0.467268	0.451345	0.492497	0.502262	0.513573	0.465986	0.304621	0.0946478	0.428573	0.524552	0.483772	-0.0278424	0.517181	0.527029	0.492192	0.479878	0.282885	0.505593	0.430085	0.53041	0.279832	0.481001	0.423438	0.428205	-0.160122	0.358296	0.427383	0.50847	0.261172	0.374352	0.498178	0.363115	0.449447	0.434118	0.400344	0.388221	0.350577	0.437403	0.414611	0.3402	0.438082	0.269134	0.535105	0.479185	0.372868	0.323524	0.491268	0.521537
C16-OH	-0.281323	-0.0827809	-0.102857	-0.0698481	-0.115483	-0.0669066	-0.0641482	0.354162	0.493959	-0.132079	-0.0512378	-0.0526002	0.372587	-0.00945947	-0.0467228	-0.0700199	-0.0368508	-0.0298787	-0.0464053	-0.097772	-0.0737695	-0.0471134	-0.114393	-0.161209	-0.0803783	0.278798	-0.04598	-0.0447969	-0.0564122	0.312096	-0.116581	-0.00538521	-0.104969	0.000157815	0.034538	-0.117029	-0.0960712	0.069759	0.0581257	-0.0770712	-0.0388853	0.119436	-0.124041	0.0126836	0.0256946	0.108092	-0.0971735	0.01952	0.0957754
PC aa C24:0	-0.186521	0.106634	0.065863	0.123464	0.159973	0.140401	0.0836089	0.58396	0.246475	0.0977071	0.101975	0.110042	0.180233	0.120626	0.156525	0.175326	0.146693	-0.119241	0.117733	0.0859946	0.241787	-0.0498949	0.11459	0.141204	0.102936	0.112112	-0.00700326	0.0492886	0.160387	0.519561	0.0175047	0.114312	0.00888433	0.0388077	0.064394	0.168189	0.0962312	-0.00268521	0.123029	0.106623	0.0886655	0.0654583	-0.0256745	0.231098	0.187264	0.034535	0.0842242	0.189947	0.176037
IP-10	0.318529	0.607791	0.569274	0.623302	0.587091	0.603655	0.636348	-0.119327	-0.173684	0.578785	0.628462	0.627706	-0.310137	0.648389	0.656233	0.600643	0.608755	0.452438	0.648973	0.590005	0.578942	0.458785	0.56255	0.557319	0.599585	-0.427817	0.584998	0.59968	0.564762	-0.178143	0.557305	0.618759	0.57212	0.62064	0.551614	0.514842	0.603671	0.529623	0.570209	0.488585	0.553936	0.542721	0.482907	0.582571	0.609177	0.530693	0.436312	0.65499	0.573837
MIP-1β	0.340806	0.537807	0.486349	0.538661	0.516418	0.525434	0.553219	-0.0968491	-0.163658	0.544854	0.547666	0.557334	-0.303662	0.555222	0.56018	0.517367	0.543217	0.41902	0.56284	0.526054	0.489236	0.440788	0.462075	0.527843	0.558723	-0.330226	0.544099	0.565557	0.499102	-0.0931781	0.52027	0.534759	0.53847	0.551948	0.471329	0.504816	0.606913	0.492227	0.512376	0.461296	0.510666	0.556721	0.453801	0.526205	0.537957	0.50271	0.469084	0.608884	0.526136
[truncated: 81 more columns]

## Sheet: Table_S5
variable	clinical_data	logFC	adj.P.Val
Gly	Taille	-0.0323454	2.23408e-69
Gly	CRP_	-0.0193193	9.39783e-11
Kynurenine	Phytanic	-0.0981986	6.16841e-05
Pro	C226n3	0.0690256	0.00167357
t4-OH-Pro	PAL	-0.00963563	0.00445253
Gly	AOPP	-0.0180457	0.00476802
C4	ALAT	0.00591167	0.00810758
Ser	AOPP	-0.0468036	0.0101278
C18	PHOSPHORE	0.234491	0.0367151
SM C24:1	PHOSPHORE	0.259719	0.0367151
C4	LDH	0.000643364	0.0420715

## Sheet: Table_S6
prediction	variable	AUC - ROC
Disease or Control	Putrescine	0.98
Disease or Control	PC ae C40:3	0.96
Disease or Control	PC ae C38:2	0.96
Disease or Control	PC ae C44:3	0.96
Disease or Control	C18:1-OH	0.94
Disease or Control	C5-M-DC	0.94
Disease or Control	PC ae C38:3	0.93
Disease or Control	PC aa C42:4	0.92
Disease or Control	C12-DC	0.89
Disease or Control	Creatinine	0.89
Disease or Control	Val	0.86
Disease or Control	C16:1	0.85
Disease or Control	Phe	0.81
Disease or Control	Trp	0.76
Disease or Control	Tyr	0.75
Disease or Control	C3-DC (C4-OH)	0.74
Disease or Control	SM (OH) C22:2	0.72
Disease or Control	Taurine	0.69
Disease or Control	SM C16:1	0.67
Disease or Control	Gln	0.66
Disease or Control	SM C20:2	0.65
Disease or Control	SM (OH) C14:1	0.64
Disease or Control	IL8	0.63
Disease or Control	Eotaxin-3	0.62
Disease or Control	MIP-1β	0.58
Disease or Control	IL-12	0.58
Disease or Control	IL-13	0.57
Disease or Control	SM C26:1	0.57
Disease or Control	PlGF	0.56
Disease or Control	MIP-1α	0.55
Disease or Control	IL-8...20	0.54
Disease or Control	IP-10	0.53
Disease or Control	IFN-γ	0.52
Disease or Control	IL-8	0.5
Disease or Control	IL-7	0.49

## Sheet: Table_S7
Omics	Class	Name	label_var	Name_2
Proteomics	Angiogenesis	FGF2	bfgf	Basic fibroblast growth factor
Proteomics	Vascular_injury	CRP	crp	C reactive protein
Proteomics	Chemokine	CCL11	Eotaxin	Eotaxin
Proteomics	Chemokine	CCL26	Eotaxin 3	Eotaxin 3
Proteomics	Angiogenesis	FLT1	flt1	Vascular endothelial growth factor receptor 1
Proteomics	Cytokine	CSF2	GM-CSF	Granulocyte-macrophage colony-stimulating factor
Proteomics	Vascular_injury	ICAM1	icam1	Intercellular adhesion molecule 1
Proteomics	Proinflammatory	IFNG	IFN-gamma	Interferon gamma
Proteomics	Proinflammatory	IL1B	il1 beta	Interleukin 1 beta
Proteomics	Proinflammatory	IL10	il10	Interleukin 10
Proteomics	Cytokine	IL12A	IL-12/IL-23p40	Interleukin 12 homodimer
Proteomics	Proinflammatory	IL12B	il12p70	Interleukin 12 heterodimer
Proteomics	Proinflammatory	IL13	il13	Interleukin 13
Proteomics	Cytokine	IL15	il15	Interleukin 15
Proteomics	Cytokine	IL16	il16	Interleukin 16
Proteomics	Cytokine	IL17A	il17a	Interleukin 17a
Proteomics	Cytokine	IL1A	IL-1α	Interleukin 1 alpha
Proteomics	Proinflammatory	IL2	il2	Interleukin 2
Proteomics	Proinflammatory	IL4	il4	Interleukin 4
Proteomics	Cytokine	IL5	il5	Interleukin 5
Proteomics	Proinflammatory	IL6	il6	Interleukin 6
Proteomics	Cytokine	IL7	il7	Interleukin 7
Proteomics	Proinflammatory	IL8	il8	Interleukin 8
Proteomics	Chemokine	CXCL10	ip10	Interferon gamma-induced protein 10
Proteomics	Chemokine	CCL2	mcp1	Monocyte chemoattractant protein 1
Proteomics	Chemokine	CCL13	mcp4	Monocyte chemoattractant protein 4
Proteomics	Chemokine	CCL22	mdc	C-c motif chemokine ligand 22
Proteomics	Chemokine	CCL3	mip1 alpha	Macrophage inflammatory protein 1-alpha
Proteomics	Chemokine	CCL4	mip1 beta	Macrophage inflammatory protein 1-beta
Proteomics	Angiogenesis	PGF	plgf	Placental growth factor
Proteomics	Vascular_injury	SAA1	saa	Serum amyloid a
Proteomics	Chemokine	CCL17	tarc	C-c motif chemokine ligand 22
Proteomics	Angiogenesis	TEK	tie 2	Angiopoietin-1 receptor
Proteomics	Proinflammatory	TNF	tnf alpha	Tumor necrosis factor alpha
Proteomics	Cytokine	LTA	tnf beta	Tumor necrosis factor beta
Proteomics	Vascular_injury	VCAM1	vcam	Vascular cell adhesion molecule 1
Proteomics	Angiogenesis	VEGF	vegf A	Vascular endothelial growth factor a
Proteomics	Angiogenesis	VEGFA	vegf a	Vascular endothelial growth factor a
Proteomics	Angiogenesis	VEGFC	vegf c	Vascular endothelial growth factor c
Proteomics	Angiogenesis	VEGFD	vegf d	Vascular endothelial growth factor d
Metabolomics	Acylcarnitines	Carnitine	C0	Carnitine
Metabolomics	Acylcarnitines	Decanoylcarnitine	C10	Decanoylcarnitine
Metabolomics	Acylcarnitines	Decenoylcarnitine	C10:1	Decenoylcarnitine
Metabolomics	Acylcarnitines	Decadienylcarnitine	C10:2	Decadienylcarnitine
Metabolomics	Acylcarnitines	Dodecanoylcarnitine	C12	Dodecanoylcarnitine
Metabolomics	Acylcarnitines	Dodecenoylcarnitine	C12:1	Dodecenoylcarnitine
Metabolomics	Acylcarnitines	Dodecanedioylcarnitine	C12-DC	Dodecanedioylcarnitine
Metabolomics	Acylcarnitines	Tetradecanoylcarnitine	C14	Tetradecanoylcarnitine
Metabolomics	Acylcarnitines	Tetradecenoylcarnitine	C14:1	Tetradecenoylcarnitine
Metabolomics	Acylcarnitines	Hydroxytetradecenoylcarnitine	C14:1-OH	Hydroxytetradecenoylcarnitine
Metabolomics	Acylcarnitines	Tetradecadienylcarnitine	C14:2	Tetradecadienylcarnitine
Metabolomics	Acylcarnitines	Hydroxytetradecadienylcarnitine	C14:2-OH	Hydroxytetradecadienylcarnitine
Metabolomics	Acylcarnitines	Hexadecanoylcarnitine	C16	Hexadecanoylcarnitine
Metabolomics	Acylcarnitines	Hexadecenoylcarnitine	C16:1	Hexadecenoylcarnitine
Metabolomics	Acylcarnitines	Hydroxyhexadecenoylcarnitine	C16:1-OH	Hydroxyhexadecenoylcarnitine
Metabolomics	Acylcarnitines	Hexadecadienylcarnitine	C16:2	Hexadecadienylcarnitine
Metabolomics	Acylcarnitines	Hydroxyhexadecadienylcarnitine	C16:2-OH	Hydroxyhexadecadienylcarnitine
Metabolomics	Acylcarnitines	Hydroxyhexadecanoylcarnitine	C16-OH	Hydroxyhexadecanoylcarnitine
Metabolomics	Acylcarnitines	Octadecanoylcarnitine	C18	Octadecanoylcarnitine
Metabolomics	Acylcarnitines	Octadecenoylcarnitine	C18:1	Octadecenoylcarnitine
Metabolomics	Acylcarnitines	Hydroxyoctadecenoylcarnitine	C18:1-OH	Hydroxyoctadecenoylcarnitine
Metabolomics	Acylcarnitines	Octadecadienylcarnitine	C18:2	Octadecadienylcarnitine
Metabolomics	Acylcarnitines	Acetylcarnitine	C2	Acetylcarnitine
Metabolomics	Acylcarnitines	Propionylcarnitine	C3	Propionylcarnitine
Metabolomics	Acylcarnitines	Propenoylcarnitine	C3:1	Propenoylcarnitine
Metabolomics	Acylcarnitines	Hydroxypropionylcarnitine	C3-DC (C4-OH)	Hydroxypropionylcarnitine
Metabolomics	Acylcarnitines	Butyrylcarnitine	C3-OH	Butyrylcarnitine
Metabolomics	Acylcarnitines	Butenylcarnitine	C4	Butenylcarnitine
Metabolomics	Acylcarnitines	Hydroxybutyrylcarnitine	C4:1	Hydroxybutyrylcarnitine
Metabolomics	Acylcarnitines	Valerylcarnitine	C5	Valerylcarnitine
Metabolomics	Acylcarnitines	Tiglylcarnitine	C5:1	Tiglylcarnitine
Metabolomics	Acylcarnitines	Glutaconylcarnitine	C5:1-DC	Glutaconylcarnitine
Metabolomics	Acylcarnitines	Glutarylcarnitine	C5-DC (C6-OH)	Glutarylcarnitine
Metabolomics	Acylcarnitines	Methylglutarylcarnitine	C5-M-DC	Methylglutarylcarnitine
Metabolomics	Acylcarnitines	Hydroxyvalerylcarnitine	C5-OH (C3-DC-M)	Hydroxyvalerylcarnitine
Metabolomics	Acylcarnitines	Hexanoylcarnitine	C6 (C4:1-DC)	Hexanoylcarnitine
Metabolomics	Acylcarnitines	Hexenoylcarnitine	C6:1	Hexenoylcarnitine
Metabolomics	Acylcarnitines	Pimeloylcarnitine	C7-DC	Pimeloylcarnitine
Metabolomics	Acylcarnitines	Octanoylcarnitine	C8	Octanoylcarnitine
Metabolomics	Acylcarnitines	Nonaylcarnitine	C9	Nonaylcarnitine
Metabolomics	Aminoacids	Alanine	Ala	Alanine
Metabolomics	Aminoacids	Arginine	Arg	Arginine
Metabolomics	Aminoacids	Asparagine	Asn	Asparagine
Metabolomics	Aminoacids	Aspartate	Asp	Aspartate
Metabolomics	Aminoacids	Citrulline	Cit	Citrulline
Metabolomics	Aminoacids	Glutamine	Gln	Glutamine
Metabolomics	Aminoacids	Glutamate	Glu	Glutamate
Metabolomics	Aminoacids	Glycine	Gly	Glycine
Metabolomics	Aminoacids	Histidine	His	Histidine
Metabolomics	Aminoacids	Isoleucine	Ile	Isoleucine
Metabolomics	Aminoacids	Leucine	Leu	Leucine
Metabolomics	Aminoacids	Lysine	Lys	Lysine
Metabolomics	Aminoacids	Methionine	Met	Methionine
Metabolomics	Aminoacids	Ornithine	Orn	Ornithine
Metabolomics	Aminoacids	Phenylalanine	Phe	Phenylalanine
Metabolomics	Aminoacids	Proline	Pro	Proline
Metabolomics	Aminoacids	Serine	Ser	Serine
Metabolomics	Aminoacids	Threonine	Thr	Threonine
Metabolomics	Aminoacids	Tryptophan	Trp	Tryptophan
Metabolomics	Aminoacids	Tyrosine	Tyr	Tyrosine
Metabolomics	Aminoacids	Valine	Val	Valine
Metabolomics	Biogenic_amines	Acetylornithine	Ac-Orn	Acetylornithine
Metabolomics	Biogenic_amines	Asymmetric dimethylarginine	ADMA	Asymmetric dimethylarginine
Metabolomics	Biogenic_amines	Alpha-aminoadipic acid	alpha-AAA	Alpha-aminoadipic acid
Metabolomics	Biogenic_amines	Cis-4-hydroxyproline	c4-OH-Pro	Cis-4-hydroxyproline
Metabolomics	Biogenic_amines	Carnosine	Carnosine	Carnosine
Metabolomics	Biogenic_amines	Creatinine	Creatinine	Creatinine
Metabolomics	Biogenic_amines	Dihydroxyphenylalanine	DOPA	Dihydroxyphenylalanine
Metabolomics	Biogenic_amines	Dopamine	Dopamine	Dopamine
Metabolomics	Biogenic_amines	Histamine	Histamine	Histamine
Metabolomics	Biogenic_amines	Kynurenine	Kynurenine	Kynurenine
Metabolomics	Biogenic_amines	Methionine sulfoxide	Met-SO	Methionine sulfoxide
Metabolomics	Biogenic_amines	Nitrotyrosine	Nitro-Tyr	Nitrotyrosine
Metabolomics	Biogenic_amines	Phenylethylamine	PEA	Phenylethylamine
Metabolomics	Biogenic_amines	Putrescine	Putrescine	Putrescine
Metabolomics	Biogenic_amines	Sarcosine	Sarcosine	Sarcosine
Metabolomics	Biogenic_amines	Symmetric dimethylarginine	SDMA	Symmetric dimethylarginine
Metabolomics	Biogenic_amines	Serotonin	Serotonin	Serotonin
Metabolomics	Biogenic_amines	Spermidine	Spermidine	Spermidine
Metabolomics	Biogenic_amines	Spermine	Spermine	Spermine
Metabolomics	Biogenic_amines	Trans-4-hydroxyproline	t4-OH-Pro	Trans-4-hydroxyproline
Metabolomics	Biogenic_amines	Taurine	Taurine	Taurine
Metabolomics	Biogenic_amines	total DMA	total DMA	total DMA
Metabolomics	Glycerophospholipids	lysoPC 14:0	lysoPC a C14:0	lysoPC 14:0
Metabolomics	Glycerophospholipids	lysoPC 16:0	lysoPC a C16:0	lysoPC 16:0
Metabolomics	Glycerophospholipids	lysoPC 16:1	lysoPC a C16:1	lysoPC 16:1
Metabolomics	Glycerophospholipids	lysoPC 17:0	lysoPC a C17:0	lysoPC 17:0
Metabolomics	Glycerophospholipids	lysoPC 18:0	lysoPC a C18:0	lysoPC 18:0
Metabolomics	Glycerophospholipids	lysoPC 18:1	lysoPC a C18:1	lysoPC 18:1
Metabolomics	Glycerophospholipids	lysoPC 18:2	lysoPC a C18:2	lysoPC 18:2
Metabolomics	Glycerophospholipids	lysoPC 20:3	lysoPC a C20:3	lysoPC 20:3
Metabolomics	Glycerophospholipids	lysoPC 20:4	lysoPC a C20:4	lysoPC 20:4
Metabolomics	Glycerophospholipids	lysoPC 24:0	lysoPC a C24:0	lysoPC 24:0
Metabolomics	Glycerophospholipids	lysoPC 26:0	lysoPC a C26:0	lysoPC 26:0
Metabolomics	Glycerophospholipids	lysoPC 26:1	lysoPC a C26:1	lysoPC 26:1
Metabolomics	Glycerophospholipids	lysoPC 28:0	lysoPC a C28:0	lysoPC 28:0
Metabolomics	Glycerophospholipids	lysoPC 28:1	lysoPC a C28:1	lysoPC 28:1
Metabolomics	Glycerophospholipids	PC 24:0	PC aa C24:0	PC 24:0
Metabolomics	Glycerophospholipids	PC 26:0	PC aa C26:0	PC 26:0
Metabolomics	Glycerophospholipids	PC 28:1	PC aa C28:1	PC 28:1
Metabolomics	Glycerophospholipids	PC 30:0	PC aa C30:0	PC 30:0
Metabolomics	Glycerophospholipids	PC 30:2	PC aa C30:2	PC 30:2
Metabolomics	Glycerophospholipids	PC 32:0	PC aa C32:0	PC 32:0
Metabolomics	Glycerophospholipids	PC 32:1	PC aa C32:1	PC 32:1
Metabolomics	Glycerophospholipids	PC 32:2	PC aa C32:2	PC 32:2
Metabolomics	Glycerophospholipids	PC 32:3	PC aa C32:3	PC 32:3
Metabolomics	Glycerophospholipids	PC 34:1	PC aa C34:1	PC 34:1
Metabolomics	Glycerophospholipids	PC 34:2	PC aa C34:2	PC 34:2
Metabolomics	Glycerophospholipids	PC 34:3	PC aa C34:3	PC 34:3
Metabolomics	Glycerophospholipids	PC 34:4	PC aa C34:4	PC 34:4
Metabolomics	Glycerophospholipids	PC 36:0	PC aa C36:0	PC 36:0
Metabolomics	Glycerophospholipids	PC 36:1	PC aa C36:1	PC 36:1
Metabolomics	Glycerophospholipids	PC 36:2	PC aa C36:2	PC 36:2
Metabolomics	Glycerophospholipids	PC 36:3	PC aa C36:3	PC 36:3
Metabolomics	Glycerophospholipids	PC 36:4	PC aa C36:4	PC 36:4
Metabolomics	Glycerophospholipids	PC 36:5	PC aa C36:5	PC 36:5
Metabolomics	Glycerophospholipids	PC 36:6	PC aa C36:6	PC 36:6
Metabolomics	Glycerophospholipids	PC 38:0	PC aa C38:0	PC 38:0
Metabolomics	Glycerophospholipids	PC 38:1	PC aa C38:1	PC 38:1
Metabolomics	Glycerophospholipids	PC 38:3	PC aa C38:3	PC 38:3
Metabolomics	Glycerophospholipids	PC 38:4	PC aa C38:4	PC 38:4
Metabolomics	Glycerophospholipids	PC 38:5	PC aa C38:5	PC 38:5
Metabolomics	Glycerophospholipids	PC 38:6	PC aa C38:6	PC 38:6
Metabolomics	Glycerophospholipids	PC 40:1	PC aa C40:1	PC 40:1
Metabolomics	Glycerophospholipids	PC 40:2	PC aa C40:2	PC 40:2
Metabolomics	Glycerophospholipids	PC 40:3	PC aa C40:3	PC 40:3
Metabolomics	Glycerophospholipids	PC 40:4	PC aa C40:4	PC 40:4
Metabolomics	Glycerophospholipids	PC 40:5	PC aa C40:5	PC 40:5
Metabolomics	Glycerophospholipids	PC 40:6	PC aa C40:6	PC 40:6
Metabolomics	Glycerophospholipids	PC 42:0	PC aa C42:0	PC 42:0
Metabolomics	Glycerophospholipids	PC 42:1	PC aa C42:1	PC 42:1
Metabolomics	Glycerophospholipids	PC 42:2	PC aa C42:2	PC 42:2
Metabolomics	Glycerophospholipids	PC 42:4	PC aa C42:4	PC 42:4
Metabolomics	Glycerophospholipids	PC 42:5	PC aa C42:5	PC 42:5
Metabolomics	Glycerophospholipids	PC 42:6	PC aa C42:6	PC 42:6
Metabolomics	Glycerophospholipids	PC O-30:0	PC ae C30:0	PC O-30:0
Metabolomics	Glycerophospholipids	PC O-30:1	PC ae C30:1	PC O-30:1
Metabolomics	Glycerophospholipids	PC O-30:2	PC ae C30:2	PC O-30:2
Metabolomics	Glycerophospholipids	PC O-32:1	PC ae C32:1	PC O-32:1
Metabolomics	Glycerophospholipids	PC O-32:2	PC ae C32:2	PC O-32:2
Metabolomics	Glycerophospholipids	PC O-34:0	PC ae C34:0	PC O-34:0
Metabolomics	Glycerophospholipids	PC O-34:1	PC ae C34:1	PC O-34:1
Metabolomics	Glycerophospholipids	PC O-34:2	PC ae C34:2	PC O-34:2
Metabolomics	Glycerophospholipids	PC O-34:3	PC ae C34:3	PC O-34:3
Metabolomics	Glycerophospholipids	PC O-36:0	PC ae C36:0	PC O-36:0
Metabolomics	Glycerophospholipids	PC O-36:1	PC ae C36:1	PC O-36:1
Metabolomics	Glycerophospholipids	PC O-36:2	PC ae C36:2	PC O-36:2
Metabolomics	Glycerophospholipids	PC O-36:3	PC ae C36:3	PC O-36:3
Metabolomics	Glycerophospholipids	PC O-36:4	PC ae C36:4	PC O-36:4
Metabolomics	Glycerophospholipids	PC O-36:5	PC ae C36:5	PC O-36:5
Metabolomics	Glycerophospholipids	PC O-38:0	PC ae C38:0	PC O-38:0
Metabolomics	Glycerophospholipids	PC O-38:1	PC ae C38:1	PC O-38:1
Metabolomics	Glycerophospholipids	PC O-38:2	PC ae C38:2	PC O-38:2
Metabolomics	Glycerophospholipids	PC O-38:3	PC ae C38:3	PC O-38:3
Metabolomics	Glycerophospholipids	PC O-38:4	PC ae C38:4	PC O-38:4
Metabolomics	Glycerophospholipids	PC O-38:5	PC ae C38:5	PC O-38:5
Metabolomics	Glycerophospholipids	PC O-38:6	PC ae C38:6	PC O-38:6
Metabolomics	Glycerophospholipids	PC O-40:1	PC ae C40:1	PC O-40:1
Metabolomics	Glycerophospholipids	PC O-40:2	PC ae C40:2	PC O-40:2
Metabolomics	Glycerophospholipids	PC O-40:3	PC ae C40:3	PC O-40:3
Metabolomics	Glycerophospholipids	PC O-40:4	PC ae C40:4	PC O-40:4
Metabolomics	Glycerophospholipids	PC O-40:5	PC ae C40:5	PC O-40:5
Metabolomics	Glycerophospholipids	PC O-40:6	PC ae C40:6	PC O-40:6
Metabolomics	Glycerophospholipids	PC O-42:0	PC ae C42:0	PC O-42:0
Metabolomics	Glycerophospholipids	PC O-42:1	PC ae C42:1	PC O-42:1
Metabolomics	Glycerophospholipids	PC O-42:2	PC ae C42:2	PC O-42:2
Metabolomics	Glycerophospholipids	PC O-42:3	PC ae C42:3	PC O-42:3
Metabolomics	Glycerophospholipids	PC O-42:4	PC ae C42:4	PC O-42:4
Metabolomics	Glycerophospholipids	PC O-42:5	PC ae C42:5	PC O-42:5
Metabolomics	Glycerophospholipids	PC O-44:3	PC ae C44:3	PC O-44:3
Metabolomics	Glycerophospholipids	PC O-44:4	PC ae C44:4	PC O-44:4
Metabolomics	Glycerophospholipids	PC O-44:5	PC ae C44:5	PC O-44:5
Metabolomics	Glycerophospholipids	PC O-44:6	PC ae C44:6	PC O-44:6
Metabolomics	Sphingomyelins	SM (OH) C14:1	SM (OH) C14:1	SM (OH) C14:1
Metabolomics	Sphingomyelins	SM (OH) C16:1	SM (OH) C16:1	SM (OH) C16:1
Metabolomics	Sphingomyelins	SM (OH) C22:1	SM (OH) C22:1	SM (OH) C22:1
Metabolomics	Sphingomyelins	SM (OH) C22:2	SM (OH) C22:2	SM (OH) C22:2
Metabolomics	Sphingomyelins	SM (OH) C24:1	SM (OH) C24:1	SM (OH) C24:1
Metabolomics	Sphingomyelins	SM C16:0	SM C16:0	SM C16:0
Metabolomics	Sphingomyelins	SM C16:1	SM C16:1	SM C16:1
Metabolomics	Sphingomyelins	SM C18:0	SM C18:0	SM C18:0
Metabolomics	Sphingomyelins	SM C18:1	SM C18:1	SM C18:1
Metabolomics	Sphingomyelins	SM C20:2	SM C20:2	SM C20:2
Metabolomics	Sphingomyelins	SM C22:3	SM C22:3	SM C22:3
Metabolomics	Sphingomyelins	SM C24:0	SM C24:0	SM C24:0
Metabolomics	Sphingomyelins	SM C24:1	SM C24:1	SM C24:1
Metabolomics	Sphingomyelins	SM C26:0	SM C26:0	SM C26:0
Metabolomics	Sphingomyelins	SM C26:1	SM C26:1	SM C26:1
